# Supplementary material for: Bis(N-isopropyl-N-methyl­dithio­carbamato-κ2 S,S′)(1,10-phenanthroline-κ2 N,N′)zinc
Source: Acta Crystallogr Sect E Struct Rep Online. 2011 Apr 7;67(Pt 5):m553–4. doi: 10.1107/S1600536811012499 (PMC3089284; doi:10.1107/S1600536811012499)
Supplement: Supplementary file 1 [file e-67-0m553-sup1.cif]

##############################################################################
#                                                                            #
# This CIF contains the data in a paper accepted for publication in          #
# Acta Crystallographica Section E. It conforms to the requirements of       #
# Notes for Authors for Acta Crystallographica Section E, and has been       #
# peer reviewed under the auspices of the IUCr Commission on Journals.       #
#                                                                            #
# Full details of the Crystallographic Information File format               #
# are given in the paper "The Crystallographic Information File (CIF):       #
# a New Standard Archive File for Crystallography" by S. R. Hall, F. H.      #
# Allen and I. D. Brown [Acta Cryst. (1991), A47, 655-685].                  #
#                                                                            #
# The current version of the core CIF dictionary is obtainable from          #
# ftp://ftp.iucr.org/pub/cif_core.dic.                                       #
#                                                                            #
# Software is freely available for graphical display of the structure(s)     #
# in this CIF. For information consult the CIF software page                 #
# http://www.iucr.org/resources/cif/software.                                #
#                                                                            #
# This file may be used for bona fide research purposes within the           #
# scientific community so long as proper attribution is given to the journal # 
# article from which it was obtained.                                        #
#                                                                            #
##############################################################################
data_global
_audit_creation_method     SHELXL-97
_journal_date_recd_electronic     2011-04-03
_journal_date_accepted     2011-04-04
_journal_name_full     'Acta Crystallographica, Section E'
_journal_year     2011
_journal_volume     67
_journal_issue      5
_journal_page_first     m553
_journal_page_last     m554
_journal_paper_category     QM
_journal_coeditor_code     HB5835
_publ_contact_author_name     ' Edward RT Tiekink '
_publ_contact_author_address
;
Department of Chemistry, University of Malaya,
50603 Kuala Lumpur, Malaysia
;
_publ_contact_author_email
;
edward.tiekink@gmail.com
;
_publ_contact_author_fax     ' +60 3 7967 4193 '
_publ_contact_author_phone     ' +60 3 7967 6775 '
_publ_section_title
;\
Bis(<i>N</i>-isopropyl-<i>N</i>-methyldithiocarbamato-\k^2^<i>S</i>,<i>S</i>')\
(1,10-phenanthroline-\k^2^<i>N</i>,<i>N</i>')zinc
;
loop_
    _publ_author_name
    _publ_author_footnote
    _publ_author_address
    'Nor Asiken Abdul Wahab' .
;
     School of Chemical Sciences and Food Technology
     Faculty of Science and Technology
     Universiti Kebangsaan Malaysia
     43600 Bangi
     Malaysia
;
    'Baba, Ibrahim'
;
Additional correspondence author, e-mail: aibi@ukm.my.
;
;
     School of Chemical Sciences and Food Technology
     Faculty of Science and Technology
     Universiti Kebangsaan Malaysia
     43600 Bangi
     Malaysia
;
    'Mohamed Tahir, Mohamed Ibrahim' .
;
     Department  of Chemistry
     Universiti Putra Malaysia
     43400 Serdang
     Malaysia
;
    'Tiekink, Edward R. T.' .
;
Department of Chemistry, University of Malaya,
50603 Kuala Lumpur, Malaysia
;
data_I
_audit_creation_method     SHELXL-97
_chemical_name_systematic
;
Bis(<i>N</i>-isopropyl-<i>N</i>-methyldithiocarbamato-
\k^2^<i>S</i>,<i>S</i>')(1,10-phenanthroline-\k^2^<i>N</i>,<i>N</i>')zinc
;
_chemical_name_common     ?
_chemical_formula_moiety     'C22 H28 N4 S4 Zn'
_chemical_formula_sum     'C22 H28 N4 S4 Zn'
_chemical_formula_iupac     '[Zn (C5 H10 N S2)2 (C12 H8 N2)]'
_chemical_formula_weight     542.09
_chemical_melting_point     ?
_symmetry_cell_setting     monoclinic
_symmetry_space_group_name_H-M     'P 21/n'
_symmetry_space_group_name_Hall     '-P 2yn'
loop_
    _symmetry_equiv_pos_as_xyz
    'x, y, z'
    '-x+1/2, y+1/2, -z+1/2'
    '-x, -y, -z'
    'x-1/2, -y-1/2, z-1/2'
_cell_length_a     11.8015(3)
_cell_length_b     16.6316(4)
_cell_length_c     13.7505(3)
_cell_angle_alpha     90
_cell_angle_beta     101.738(2)
_cell_angle_gamma     90
_cell_volume     2642.48(11)
_cell_formula_units_Z     4
_cell_measurement_reflns_used     11977
_cell_measurement_theta_min     2
_cell_measurement_theta_max     29
_cell_measurement_temperature     150(2)
_exptl_crystal_description     'prism'
_exptl_crystal_colour     'pale-yellow'
_exptl_crystal_size_max     0.25
_exptl_crystal_size_mid     0.20
_exptl_crystal_size_min     0.12
_exptl_crystal_density_diffrn     1.363
_exptl_crystal_density_meas     ?
_exptl_crystal_density_method     'not measured'
_exptl_crystal_F_000     1128
_exptl_absorpt_coefficient_mu     1.262
_exptl_absorpt_correction_type     multi-scan
_exptl_absorpt_process_details     '(CrysAlis PRO; Oxford Diffraction, 2010)'
_exptl_absorpt_correction_T_min     0.777
_exptl_absorpt_correction_T_max     0.860
_exptl_special_details
;
;
_diffrn_ambient_temperature     150(2)
_diffrn_radiation_type     MoK\a
_diffrn_radiation_wavelength     0.71073
_diffrn_radiation_source     'fine-focus sealed tube'
_diffrn_radiation_monochromator     graphite
_diffrn_measurement_device_type     'Oxford Diffraction Xcaliber Eos Gemini'
_diffrn_measurement_method     \w
_diffrn_detector_area_resol_mean     16.1952
_diffrn_reflns_number     33394
_diffrn_reflns_av_R_equivalents     0.064
_diffrn_reflns_av_sigmaI/netI     0.045
_diffrn_reflns_theta_min     2.2
_diffrn_reflns_theta_max     27.5
_diffrn_reflns_theta_full     27.5
_diffrn_measured_fraction_theta_max     0.990
_diffrn_measured_fraction_theta_full     0.990
_diffrn_reflns_limit_h_min     -15
_diffrn_reflns_limit_h_max     15
_diffrn_reflns_limit_k_min     -21
_diffrn_reflns_limit_k_max     21
_diffrn_reflns_limit_l_min     -17
_diffrn_reflns_limit_l_max     17
_diffrn_standards_number     0
_diffrn_standards_interval_count     0
_diffrn_standards_interval_time     0
_diffrn_standards_decay_%     0
_refine_special_details
;
Refinement of <i>F</i>^2^ against ALL reflections. The weighted <i>R</i>-factor
<i>wR</i> and goodness of fit <i>S</i> are based on <i>F</i>^2^, conventional
<i>R</i>-factors <i>R</i> are based on <i>F</i>, with <i>F</i> set to zero for
negative <i>F</i>^2^. The threshold expression of <i>F</i>^2^ >
2\s(<i>F</i>^2^) is used only for calculating <i>R</i>-factors(gt) <i>etc</i>.
and is not relevant to the choice of reflections for refinement.
<i>R</i>-factors based on <i>F</i>^2^ are statistically about twice as large
as those based on <i>F</i>, and <i>R</i>- factors based on ALL data will be
even larger.
;
_reflns_number_total     6001
_reflns_number_gt     4814
_reflns_threshold_expression     I>2\s(I)
_refine_ls_structure_factor_coef     Fsqd
_refine_ls_matrix_type     full
_refine_ls_R_factor_all     0.051
_refine_ls_R_factor_gt     0.036
_refine_ls_wR_factor_gt     0.083
_refine_ls_wR_factor_ref     0.093
_refine_ls_goodness_of_fit_ref     1.04
_refine_ls_restrained_S_all     1.05
_refine_ls_number_reflns     6001
_refine_ls_number_parameters     286
_refine_ls_number_restraints     6
_refine_ls_hydrogen_treatment     constr
_refine_ls_weighting_scheme     calc
_refine_ls_weighting_details
         'calc w=1/[\s^2^(Fo^2^)+(0.0376P)^2^+1.5727P] where P=(Fo^2^+2Fc^2^)/3'
_atom_sites_solution_hydrogens     geom
_atom_sites_solution_primary     direct
_atom_sites_solution_secondary     difmap
_refine_ls_shift/su_max     0.001
_refine_ls_shift/su_mean     0.000
_refine_diff_density_max     0.66
_refine_diff_density_min     -0.50
_refine_ls_extinction_method     none
_refine_ls_extinction_coef     ?
loop_
    _atom_type_symbol
    _atom_type_description
    _atom_type_scat_dispersion_real
    _atom_type_scat_dispersion_imag
    _atom_type_scat_source
    'C' 'C' 0.0033 0.0016
                         'International Tables Vol C Tables 4.2.6.8 and 6.1.1.4'
    'H' 'H' 0.0000 0.0000
                         'International Tables Vol C Tables 4.2.6.8 and 6.1.1.4'
    'N' 'N' 0.0061 0.0033
                         'International Tables Vol C Tables 4.2.6.8 and 6.1.1.4'
    'S' 'S' 0.1246 0.1234
                         'International Tables Vol C Tables 4.2.6.8 and 6.1.1.4'
    'Zn' 'Zn' 0.2839 1.4301
                         'International Tables Vol C Tables 4.2.6.8 and 6.1.1.4'
_computing_data_collection     'CrysAlis PRO (Oxford Diffraction, 2010)'
_computing_cell_refinement     'CrysAlis PRO (Oxford Diffraction, 2010)'
_computing_data_reduction     'CrysAlis PRO (Oxford Diffraction, 2010)'
_computing_structure_solution     'SHELXS97 (Sheldrick, 2008)'
_computing_structure_refinement     'SHELXL97 (Sheldrick, 2008)'
_computing_molecular_graphics
                      'ORTEP-3 (Farrugia, 1997) and DIAMOND (Brandenburg, 2006)'
_computing_publication_material     'publCIF (Westrip, 2010)'
loop_
    _atom_site_type_symbol
    _atom_site_label
    _atom_site_fract_x
    _atom_site_fract_y
    _atom_site_fract_z
    _atom_site_U_iso_or_equiv
    _atom_site_adp_type
    _atom_site_calc_flag
    _atom_site_refinement_flags
    _atom_site_occupancy
    _atom_site_symmetry_multiplicity
    _atom_site_disorder_assembly
    _atom_site_disorder_group
    Zn Zn 0.74542(2) 0.617296(16) 0.733396(19) 0.02087(9) Uani d . 1 1 . .
    S S1 0.88167(5) 0.51904(4) 0.82966(4) 0.02410(14) Uani d . 1 1 . .
    S S2 0.94125(6) 0.63431(4) 0.68609(4) 0.02614(15) Uani d . 1 1 . .
    S S3 0.74451(5) 0.71890(4) 0.86753(4) 0.02513(15) Uani d . 1 1 . .
    S S4 0.57158(5) 0.59097(4) 0.80817(4) 0.02474(14) Uani d . 1 1 . .
    N N1 1.08885(19) 0.52534(15) 0.78012(17) 0.0349(5) Uani d . 1 1 . .
    N N2 0.55956(18) 0.70121(13) 0.94727(15) 0.0289(5) Uani d . 1 1 . .
    N N3 0.68974(16) 0.53855(11) 0.60453(13) 0.0188(4) Uani d . 1 1 . .
    N N4 0.65988(16) 0.69879(11) 0.61528(14) 0.0206(4) Uani d . 1 1 . .
    C C1 0.9824(2) 0.55502(15) 0.76623(17) 0.0239(5) Uani d . 1 1 . .
    C C2 1.1701(3) 0.5547(2) 0.7204(3) 0.0553(9) Uani d . 1 1 . .
    H H2A 1.1340 0.5512 0.6497 0.083 Uiso calc R 1 1 . .
    H H2B 1.2404 0.5218 0.7338 0.083 Uiso calc R 1 1 . .
    H H2C 1.1901 0.6108 0.7377 0.083 Uiso calc R 1 1 . .
    C C3 1.1290(3) 0.45930(18) 0.8512(2) 0.0450(8) Uani d . 1 1 . .
    H H3 1.0679 0.4513 0.8911 0.054 Uiso calc R 1 1 . .
    C C4 1.1391(4) 0.3815(2) 0.7977(4) 0.0847(14) Uani d . 1 1 . .
    H H4A 1.0650 0.3692 0.7534 0.127 Uiso calc R 1 1 . .
    H H4B 1.1594 0.3380 0.8463 0.127 Uiso calc R 1 1 . .
    H H4C 1.1995 0.3865 0.7586 0.127 Uiso calc R 1 1 . .
    C C5 1.2390(3) 0.4817(2) 0.9235(3) 0.0609(10) Uani d . 1 1 . .
    H H5A 1.3038 0.4822 0.8888 0.091 Uiso calc R 1 1 . .
    H H5B 1.2543 0.4422 0.9774 0.091 Uiso calc R 1 1 . .
    H H5C 1.2302 0.5351 0.9510 0.091 Uiso calc R 1 1 . .
    C C6 0.6178(2) 0.67345(14) 0.88098(16) 0.0214(5) Uani d . 1 1 . .
    C C7 0.5997(3) 0.77392(18) 1.0047(2) 0.0433(7) Uani d U 1 1 . .
    H H7A 0.6762 0.7640 1.0463 0.065 Uiso calc R 1 1 . .
    H H7B 0.5450 0.7878 1.0470 0.065 Uiso calc R 1 1 . .
    H H7C 0.6046 0.8185 0.9591 0.065 Uiso calc R 1 1 . .
    C C8 0.4491(2) 0.66584(18) 0.9609(2) 0.0331(6) Uani d . 1 1 . .
    H H8 0.4375 0.6144 0.9225 0.040 Uiso calc R 1 1 . .
    C C9 0.3502(3) 0.7211(2) 0.9181(3) 0.0684(11) Uani d . 1 1 . .
    H H9A 0.3586 0.7718 0.9551 0.103 Uiso calc R 1 1 . .
    H H9B 0.2768 0.6956 0.9234 0.103 Uiso calc R 1 1 . .
    H H9C 0.3507 0.7317 0.8481 0.103 Uiso calc R 1 1 . .
    C C10 0.4521(3) 0.6458(2) 1.0693(2) 0.0504(8) Uani d . 1 1 . .
    H H10A 0.5227 0.6155 1.0964 0.076 Uiso calc R 1 1 . .
    H H10B 0.3843 0.6133 1.0743 0.076 Uiso calc R 1 1 . .
    H H10C 0.4513 0.6957 1.1071 0.076 Uiso calc R 1 1 . .
    C C11 0.7038(2) 0.45954(14) 0.60029(17) 0.0229(5) Uani d . 1 1 . .
    H H11 0.7385 0.4319 0.6593 0.027 Uiso calc R 1 1 . .
    C C12 0.6698(2) 0.41511(14) 0.51280(17) 0.0231(5) Uani d . 1 1 . .
    H H12 0.6806 0.3585 0.5130 0.028 Uiso calc R 1 1 . .
    C C13 0.6210(2) 0.45394(14) 0.42725(17) 0.0216(5) Uani d . 1 1 . .
    H H13 0.5981 0.4246 0.3672 0.026 Uiso calc R 1 1 . .
    C C14 0.60452(19) 0.53794(14) 0.42823(16) 0.0196(5) Uani d . 1 1 . .
    C C15 0.64063(18) 0.57743(13) 0.51983(16) 0.0168(4) Uani d . 1 1 . .
    C C16 0.62276(19) 0.66277(13) 0.52604(16) 0.0176(5) Uani d . 1 1 . .
    C C17 0.56638(19) 0.70521(14) 0.44123(16) 0.0200(5) Uani d . 1 1 . .
    C C18 0.5324(2) 0.66342(15) 0.34901(17) 0.0254(5) Uani d . 1 1 . .
    H H18 0.4959 0.6921 0.2914 0.031 Uiso calc R 1 1 . .
    C C19 0.5516(2) 0.58322(15) 0.34272(16) 0.0245(5) Uani d . 1 1 . .
    H H19 0.5295 0.5568 0.2805 0.029 Uiso calc R 1 1 . .
    C C20 0.5474(2) 0.78788(14) 0.45176(18) 0.0243(5) Uani d . 1 1 . .
    H H20 0.5083 0.8185 0.3968 0.029 Uiso calc R 1 1 . .
    C C21 0.5854(2) 0.82358(15) 0.54158(19) 0.0270(5) Uani d . 1 1 . .
    H H21 0.5734 0.8795 0.5497 0.032 Uiso calc R 1 1 . .
    C C22 0.6422(2) 0.77763(14) 0.62167(18) 0.0258(5) Uani d . 1 1 . .
    H H22 0.6694 0.8036 0.6835 0.031 Uiso calc R 1 1 . .
loop_
    _atom_site_aniso_label
    _atom_site_aniso_U_11
    _atom_site_aniso_U_22
    _atom_site_aniso_U_33
    _atom_site_aniso_U_12
    _atom_site_aniso_U_13
    _atom_site_aniso_U_23
    Zn 0.02263(16) 0.02294(16) 0.01688(14) 0.00262(11) 0.00360(10) -0.00228(11)
    S1 0.0225(3) 0.0270(3) 0.0237(3) 0.0021(2) 0.0069(2) 0.0075(2)
    S2 0.0278(3) 0.0285(3) 0.0229(3) -0.0016(3) 0.0070(2) 0.0066(3)
    S3 0.0233(3) 0.0283(3) 0.0248(3) -0.0056(2) 0.0073(2) -0.0095(3)
    S4 0.0247(3) 0.0272(3) 0.0226(3) -0.0051(2) 0.0054(2) -0.0087(2)
    N1 0.0247(12) 0.0447(14) 0.0387(12) 0.0059(10) 0.0144(10) 0.0145(11)
    N2 0.0262(12) 0.0332(12) 0.0304(11) -0.0037(9) 0.0131(9) -0.0135(10)
    N3 0.0195(10) 0.0179(10) 0.0192(9) 0.0016(8) 0.0045(7) -0.0008(8)
    N4 0.0206(10) 0.0198(10) 0.0213(9) 0.0018(8) 0.0039(8) -0.0047(8)
    C1 0.0251(13) 0.0258(13) 0.0217(11) -0.0010(10) 0.0071(9) -0.0021(10)
    C2 0.0346(18) 0.078(3) 0.061(2) 0.0119(16) 0.0263(15) 0.0265(19)
    C3 0.0325(16) 0.0416(18) 0.065(2) 0.0149(13) 0.0184(14) 0.0241(16)
    C4 0.080(3) 0.049(2) 0.119(4) 0.018(2) 0.007(3) 0.003(2)
    C5 0.041(2) 0.078(3) 0.061(2) 0.0160(18) 0.0045(16) 0.027(2)
    C6 0.0208(12) 0.0241(13) 0.0191(11) -0.0006(9) 0.0034(9) -0.0035(9)
    C7 0.0447(11) 0.0438(11) 0.0440(10) -0.0024(8) 0.0150(8) -0.0098(8)
    C8 0.0276(15) 0.0411(16) 0.0346(14) -0.0039(12) 0.0155(11) -0.0053(12)
    C9 0.036(2) 0.089(3) 0.084(3) 0.0108(19) 0.0224(18) 0.031(2)
    C10 0.061(2) 0.056(2) 0.0398(17) -0.0082(17) 0.0231(15) -0.0037(15)
    C11 0.0230(13) 0.0221(12) 0.0233(11) 0.0035(10) 0.0042(9) 0.0040(10)
    C12 0.0241(13) 0.0176(12) 0.0282(12) 0.0024(9) 0.0070(10) -0.0021(10)
    C13 0.0216(12) 0.0206(12) 0.0236(11) -0.0012(9) 0.0071(9) -0.0044(10)
    C14 0.0176(12) 0.0210(12) 0.0209(11) -0.0019(9) 0.0053(9) -0.0024(9)
    C15 0.0141(11) 0.0177(11) 0.0191(10) 0.0002(9) 0.0048(8) 0.0000(9)
    C16 0.0161(11) 0.0167(11) 0.0205(11) -0.0011(9) 0.0049(8) -0.0014(9)
    C17 0.0170(12) 0.0200(12) 0.0222(11) 0.0004(9) 0.0022(9) 0.0007(9)
    C18 0.0283(14) 0.0245(13) 0.0207(11) -0.0016(10) -0.0019(10) 0.0023(10)
    C19 0.0281(14) 0.0278(14) 0.0164(11) -0.0034(10) 0.0013(9) -0.0021(10)
    C20 0.0224(13) 0.0212(13) 0.0285(12) 0.0014(10) 0.0029(10) 0.0043(10)
    C21 0.0286(14) 0.0175(12) 0.0364(14) 0.0033(10) 0.0104(11) -0.0019(10)
    C22 0.0296(14) 0.0216(13) 0.0262(12) 0.0021(10) 0.0058(10) -0.0060(10)
_geom_special_details
;
All s.u.'s (except the s.u. in the dihedral angle between two l.s. planes) are
estimated using the full covariance matrix. The cell s.u.'s are taken into
account individually in the estimation of s.u.'s in distances, angles and
torsion angles; correlations between s.u.'s in cell parameters are only used
when they are defined by crystal symmetry. An approximate (isotropic)
treatment of cell s.u.'s is used for estimating s.u.'s involving l.s. planes.
;
loop_
    _geom_bond_atom_site_label_1
    _geom_bond_atom_site_label_2
    _geom_bond_site_symmetry_2
    _geom_bond_distance
    _geom_bond_publ_flag
    Zn S1 . 2.4782(6) y
    Zn S2 . 2.5408(7) y
    Zn S3 . 2.5031(6) y
    Zn S4 . 2.5132(7) y
    Zn N3 . 2.1939(18) y
    Zn N4 . 2.1970(19) y
    S1 C1 . 1.719(2) ?
    S2 C1 . 1.724(2) ?
    S3 C6 . 1.718(2) ?
    S4 C6 . 1.720(2) ?
    N1 C1 . 1.326(3) ?
    N1 C2 . 1.467(3) ?
    N1 C3 . 1.483(3) ?
    N2 C6 . 1.331(3) ?
    N2 C7 . 1.469(3) ?
    N2 C8 . 1.476(3) ?
    N3 C11 . 1.327(3) ?
    N3 C15 . 1.355(3) ?
    N4 C22 . 1.334(3) ?
    N4 C16 . 1.356(3) ?
    C2 H2A . 0.9800 ?
    C2 H2B . 0.9800 ?
    C2 H2C . 0.9800 ?
    C3 C4 . 1.506(5) ?
    C3 C5 . 1.512(5) ?
    C3 H3 . 1.0000 ?
    C4 H4A . 0.9800 ?
    C4 H4B . 0.9800 ?
    C4 H4C . 0.9800 ?
    C5 H5A . 0.9800 ?
    C5 H5B . 0.9800 ?
    C5 H5C . 0.9800 ?
    C7 H7A . 0.9800 ?
    C7 H7B . 0.9800 ?
    C7 H7C . 0.9800 ?
    C8 C9 . 1.508(4) ?
    C8 C10 . 1.521(4) ?
    C8 H8 . 1.0000 ?
    C9 H9A . 0.9800 ?
    C9 H9B . 0.9800 ?
    C9 H9C . 0.9800 ?
    C10 H10A . 0.9800 ?
    C10 H10B . 0.9800 ?
    C10 H10C . 0.9800 ?
    C11 C12 . 1.399(3) ?
    C11 H11 . 0.9500 ?
    C12 C13 . 1.363(3) ?
    C12 H12 . 0.9500 ?
    C13 C14 . 1.411(3) ?
    C13 H13 . 0.9500 ?
    C14 C15 . 1.407(3) ?
    C14 C19 . 1.429(3) ?
    C15 C16 . 1.440(3) ?
    C16 C17 . 1.409(3) ?
    C17 C20 . 1.405(3) ?
    C17 C18 . 1.430(3) ?
    C18 C19 . 1.359(4) ?
    C18 H18 . 0.9500 ?
    C19 H19 . 0.9500 ?
    C20 C21 . 1.362(3) ?
    C20 H20 . 0.9500 ?
    C21 C22 . 1.395(3) ?
    C21 H21 . 0.9500 ?
    C22 H22 . 0.9500 ?
loop_
    _geom_angle_atom_site_label_1
    _geom_angle_atom_site_label_2
    _geom_angle_atom_site_label_3
    _geom_angle_site_symmetry_1
    _geom_angle_site_symmetry_3
    _geom_angle
    _geom_angle_publ_flag
    N3 Zn N4 . . 75.76(7) ?
    N3 Zn S1 . . 95.33(5) ?
    N4 Zn S1 . . 162.22(5) ?
    N3 Zn S3 . . 162.30(5) ?
    N4 Zn S3 . . 93.33(5) ?
    S1 Zn S3 . . 98.69(2) ?
    N3 Zn S4 . . 95.23(5) ?
    N4 Zn S4 . . 96.85(5) ?
    S1 Zn S4 . . 99.30(2) ?
    S3 Zn S4 . . 71.94(2) ?
    N3 Zn S2 . . 89.90(5) ?
    N4 Zn S2 . . 92.70(5) ?
    S1 Zn S2 . . 71.65(2) ?
    S3 Zn S2 . . 104.71(2) ?
    S4 Zn S2 . . 170.02(2) ?
    C1 S1 Zn . . 86.57(8) ?
    C1 S2 Zn . . 84.50(8) ?
    C6 S3 Zn . . 85.22(8) ?
    C6 S4 Zn . . 84.85(8) ?
    C1 N1 C2 . . 120.2(2) ?
    C1 N1 C3 . . 122.5(2) ?
    C2 N1 C3 . . 117.3(2) ?
    C6 N2 C7 . . 119.9(2) ?
    C6 N2 C8 . . 122.8(2) ?
    C7 N2 C8 . . 117.2(2) ?
    C11 N3 C15 . . 118.04(19) ?
    C11 N3 Zn . . 127.37(15) ?
    C15 N3 Zn . . 114.51(14) ?
    C22 N4 C16 . . 117.9(2) ?
    C22 N4 Zn . . 127.77(15) ?
    C16 N4 Zn . . 114.32(15) ?
    N1 C1 S1 . . 121.99(19) ?
    N1 C1 S2 . . 120.82(19) ?
    S1 C1 S2 . . 117.15(14) ?
    N1 C2 H2A . . 109.5 ?
    N1 C2 H2B . . 109.5 ?
    H2A C2 H2B . . 109.5 ?
    N1 C2 H2C . . 109.5 ?
    H2A C2 H2C . . 109.5 ?
    H2B C2 H2C . . 109.5 ?
    N1 C3 C4 . . 111.2(3) ?
    N1 C3 C5 . . 111.6(3) ?
    C4 C3 C5 . . 112.9(3) ?
    N1 C3 H3 . . 106.9 ?
    C4 C3 H3 . . 106.9 ?
    C5 C3 H3 . . 106.9 ?
    C3 C4 H4A . . 109.5 ?
    C3 C4 H4B . . 109.5 ?
    H4A C4 H4B . . 109.5 ?
    C3 C4 H4C . . 109.5 ?
    H4A C4 H4C . . 109.5 ?
    H4B C4 H4C . . 109.5 ?
    C3 C5 H5A . . 109.5 ?
    C3 C5 H5B . . 109.5 ?
    H5A C5 H5B . . 109.5 ?
    C3 C5 H5C . . 109.5 ?
    H5A C5 H5C . . 109.5 ?
    H5B C5 H5C . . 109.5 ?
    N2 C6 S4 . . 121.87(19) ?
    N2 C6 S3 . . 120.21(18) ?
    S4 C6 S3 . . 117.92(14) ?
    N2 C7 H7A . . 109.5 ?
    N2 C7 H7B . . 109.5 ?
    H7A C7 H7B . . 109.5 ?
    N2 C7 H7C . . 109.5 ?
    H7A C7 H7C . . 109.5 ?
    H7B C7 H7C . . 109.5 ?
    N2 C8 C9 . . 110.0(2) ?
    N2 C8 C10 . . 111.5(2) ?
    C9 C8 C10 . . 112.2(3) ?
    N2 C8 H8 . . 107.7 ?
    C9 C8 H8 . . 107.7 ?
    C10 C8 H8 . . 107.7 ?
    C8 C9 H9A . . 109.5 ?
    C8 C9 H9B . . 109.5 ?
    H9A C9 H9B . . 109.5 ?
    C8 C9 H9C . . 109.5 ?
    H9A C9 H9C . . 109.5 ?
    H9B C9 H9C . . 109.5 ?
    C8 C10 H10A . . 109.5 ?
    C8 C10 H10B . . 109.5 ?
    H10A C10 H10B . . 109.5 ?
    C8 C10 H10C . . 109.5 ?
    H10A C10 H10C . . 109.5 ?
    H10B C10 H10C . . 109.5 ?
    N3 C11 C12 . . 123.0(2) ?
    N3 C11 H11 . . 118.5 ?
    C12 C11 H11 . . 118.5 ?
    C13 C12 C11 . . 119.3(2) ?
    C13 C12 H12 . . 120.4 ?
    C11 C12 H12 . . 120.4 ?
    C12 C13 C14 . . 119.7(2) ?
    C12 C13 H13 . . 120.1 ?
    C14 C13 H13 . . 120.1 ?
    C15 C14 C13 . . 117.0(2) ?
    C15 C14 C19 . . 119.5(2) ?
    C13 C14 C19 . . 123.5(2) ?
    N3 C15 C14 . . 123.0(2) ?
    N3 C15 C16 . . 117.49(19) ?
    C14 C15 C16 . . 119.45(19) ?
    N4 C16 C17 . . 122.6(2) ?
    N4 C16 C15 . . 117.71(19) ?
    C17 C16 C15 . . 119.66(19) ?
    C20 C17 C16 . . 117.6(2) ?
    C20 C17 C18 . . 123.0(2) ?
    C16 C17 C18 . . 119.4(2) ?
    C19 C18 C17 . . 120.9(2) ?
    C19 C18 H18 . . 119.6 ?
    C17 C18 H18 . . 119.6 ?
    C18 C19 C14 . . 121.0(2) ?
    C18 C19 H19 . . 119.5 ?
    C14 C19 H19 . . 119.5 ?
    C21 C20 C17 . . 119.3(2) ?
    C21 C20 H20 . . 120.3 ?
    C17 C20 H20 . . 120.3 ?
    C20 C21 C22 . . 119.6(2) ?
    C20 C21 H21 . . 120.2 ?
    C22 C21 H21 . . 120.2 ?
    N4 C22 C21 . . 122.9(2) ?
    N4 C22 H22 . . 118.5 ?
    C21 C22 H22 . . 118.5 ?
loop_
    _geom_torsion_atom_site_label_1
    _geom_torsion_atom_site_label_2
    _geom_torsion_atom_site_label_3
    _geom_torsion_atom_site_label_4
    _geom_torsion_site_symmetry_1
    _geom_torsion_site_symmetry_2
    _geom_torsion_site_symmetry_3
    _geom_torsion_site_symmetry_4
    _geom_torsion
    _geom_torsion_publ_flag
    N3 Zn S1 C1 . . . . 85.85(10) ?
    N4 Zn S1 C1 . . . . 27.03(19) ?
    S3 Zn S1 C1 . . . . -104.98(8) ?
    S4 Zn S1 C1 . . . . -177.95(8) ?
    S2 Zn S1 C1 . . . . -2.27(8) ?
    N3 Zn S2 C1 . . . . -93.38(9) ?
    N4 Zn S2 C1 . . . . -169.12(9) ?
    S1 Zn S2 C1 . . . . 2.27(8) ?
    S3 Zn S2 C1 . . . . 96.72(8) ?
    S4 Zn S2 C1 . . . . 27.68(16) ?
    N3 Zn S3 C6 . . . . 43.33(19) ?
    N4 Zn S3 C6 . . . . 94.43(9) ?
    S1 Zn S3 C6 . . . . -98.71(8) ?
    S4 Zn S3 C6 . . . . -1.70(8) ?
    S2 Zn S3 C6 . . . . -171.90(8) ?
    N3 Zn S4 C6 . . . . -165.83(9) ?
    N4 Zn S4 C6 . . . . -89.58(9) ?
    S1 Zn S4 C6 . . . . 97.88(8) ?
    S3 Zn S4 C6 . . . . 1.70(8) ?
    S2 Zn S4 C6 . . . . 73.51(16) ?
    N4 Zn N3 C11 . . . . -179.2(2) ?
    S1 Zn N3 C11 . . . . 16.4(2) ?
    S3 Zn N3 C11 . . . . -125.9(2) ?
    S4 Zn N3 C11 . . . . -83.45(19) ?
    S2 Zn N3 C11 . . . . 87.97(19) ?
    N4 Zn N3 C15 . . . . 4.09(15) ?
    S1 Zn N3 C15 . . . . -160.28(15) ?
    S3 Zn N3 C15 . . . . 57.4(3) ?
    S4 Zn N3 C15 . . . . 99.85(15) ?
    S2 Zn N3 C15 . . . . -88.72(15) ?
    N3 Zn N4 C22 . . . . 177.8(2) ?
    S1 Zn N4 C22 . . . . -120.7(2) ?
    S3 Zn N4 C22 . . . . 11.9(2) ?
    S4 Zn N4 C22 . . . . 84.1(2) ?
    S2 Zn N4 C22 . . . . -93.0(2) ?
    N3 Zn N4 C16 . . . . -2.91(15) ?
    S1 Zn N4 C16 . . . . 58.6(3) ?
    S3 Zn N4 C16 . . . . -168.78(15) ?
    S4 Zn N4 C16 . . . . -96.59(15) ?
    S2 Zn N4 C16 . . . . 86.31(15) ?
    C2 N1 C1 S1 . . . . 176.6(2) ?
    C3 N1 C1 S1 . . . . -0.1(4) ?
    C2 N1 C1 S2 . . . . -5.7(4) ?
    C3 N1 C1 S2 . . . . 177.6(2) ?
    Zn S1 C1 N1 . . . . -178.6(2) ?
    Zn S1 C1 S2 . . . . 3.58(13) ?
    Zn S2 C1 N1 . . . . 178.6(2) ?
    Zn S2 C1 S1 . . . . -3.50(12) ?
    C1 N1 C3 C4 . . . . 106.4(3) ?
    C2 N1 C3 C4 . . . . -70.4(4) ?
    C1 N1 C3 C5 . . . . -126.5(3) ?
    C2 N1 C3 C5 . . . . 56.7(4) ?
    C7 N2 C6 S4 . . . . -177.3(2) ?
    C8 N2 C6 S4 . . . . -2.4(3) ?
    C7 N2 C6 S3 . . . . 3.8(3) ?
    C8 N2 C6 S3 . . . . 178.72(19) ?
    Zn S4 C6 N2 . . . . 178.5(2) ?
    Zn S4 C6 S3 . . . . -2.66(13) ?
    Zn S3 C6 N2 . . . . -178.4(2) ?
    Zn S3 C6 S4 . . . . 2.67(13) ?
    C6 N2 C8 C9 . . . . -106.7(3) ?
    C7 N2 C8 C9 . . . . 68.4(3) ?
    C6 N2 C8 C10 . . . . 128.3(3) ?
    C7 N2 C8 C10 . . . . -56.7(3) ?
    C15 N3 C11 C12 . . . . -0.3(3) ?
    Zn N3 C11 C12 . . . . -176.88(17) ?
    N3 C11 C12 C13 . . . . 0.7(4) ?
    C11 C12 C13 C14 . . . . -0.6(3) ?
    C12 C13 C14 C15 . . . . 0.1(3) ?
    C12 C13 C14 C19 . . . . -178.4(2) ?
    C11 N3 C15 C14 . . . . -0.2(3) ?
    Zn N3 C15 C14 . . . . 176.82(17) ?
    C11 N3 C15 C16 . . . . 178.2(2) ?
    Zn N3 C15 C16 . . . . -4.8(2) ?
    C13 C14 C15 N3 . . . . 0.3(3) ?
    C19 C14 C15 N3 . . . . 178.9(2) ?
    C13 C14 C15 C16 . . . . -178.1(2) ?
    C19 C14 C15 C16 . . . . 0.5(3) ?
    C22 N4 C16 C17 . . . . -0.3(3) ?
    Zn N4 C16 C17 . . . . -179.72(17) ?
    C22 N4 C16 C15 . . . . -179.2(2) ?
    Zn N4 C16 C15 . . . . 1.5(3) ?
    N3 C15 C16 N4 . . . . 2.2(3) ?
    C14 C15 C16 N4 . . . . -179.3(2) ?
    N3 C15 C16 C17 . . . . -176.6(2) ?
    C14 C15 C16 C17 . . . . 1.9(3) ?
    N4 C16 C17 C20 . . . . -0.9(3) ?
    C15 C16 C17 C20 . . . . 177.9(2) ?
    N4 C16 C17 C18 . . . . 178.4(2) ?
    C15 C16 C17 C18 . . . . -2.8(3) ?
    C20 C17 C18 C19 . . . . -179.3(2) ?
    C16 C17 C18 C19 . . . . 1.4(4) ?
    C17 C18 C19 C14 . . . . 1.0(4) ?
    C15 C14 C19 C18 . . . . -2.0(4) ?
    C13 C14 C19 C18 . . . . 176.5(2) ?
    C16 C17 C20 C21 . . . . 1.2(3) ?
    C18 C17 C20 C21 . . . . -178.1(2) ?
    C17 C20 C21 C22 . . . . -0.2(4) ?
    C16 N4 C22 C21 . . . . 1.4(4) ?
    Zn N4 C22 C21 . . . . -179.31(18) ?
    C20 C21 C22 N4 . . . . -1.1(4) ?
loop_
    _geom_hbond_atom_site_label_D
    _geom_hbond_atom_site_label_H
    _geom_hbond_atom_site_label_A
    _geom_hbond_site_symmetry_A
    _geom_hbond_distance_DH
    _geom_hbond_distance_HA
    _geom_hbond_distance_DA
    _geom_hbond_angle_DHA
    C7 H7b S2 4_576 0.98 2.79 3.734(3) 162
    C13 H13 S4 3_666 0.95 2.82 3.634(2) 145
    C21 H21 S1 2_656 0.95 2.84 3.684(3) 149
    C20 H20 Cg1 4_575 0.95 2.74 3.687(2) 173
