# Supplementary material for: Bis(N-isopropyl-N-methyl­dithio­carbamato-κ2 S,S′)(1,10-phenanthroline-κ2 N,N′)zinc
Source: Acta Crystallogr Sect E Struct Rep Online. 2011 Apr 7;67(Pt 5):m553–4. doi: 10.1107/S1600536811012499 (PMC3089284; doi:10.1107/S1600536811012499)
Supplement: Supplementary file 2 [file e-67-0m553-Isup2.hkl]

#
# h,k,l, Fc-squared, Fo-squared, sigma(Fo-squared) and status flag
#
data_I
_shelx_title '  1125'
_shelx_refln_list_code          4
_shelx_F_calc_maximum      303.03
_exptl_crystal_F_000      1128.00
_reflns_d_resolution_high  0.7697
 
loop_
 _symmetry_equiv_pos_as_xyz
 'x, y, z'
 '-x+1/2, y+1/2, -z+1/2'
 '-x, -y, -z'
 'x-1/2, -y-1/2, z-1/2'
 
_cell_length_a    11.8015
_cell_length_b    16.6316
_cell_length_c    13.7505
_cell_angle_alpha  90.000
_cell_angle_beta  101.738
_cell_angle_gamma  90.000
 
_shelx_F_squared_multiplier     1.000
 
loop_
 _refln_index_h
 _refln_index_k
 _refln_index_l
 _refln_F_squared_calc
 _refln_F_squared_meas
 _refln_F_squared_sigma
 _refln_observed_status
   2   0   0      573.73      491.58     15.84 o
   4   0   0      497.29      591.59     25.70 o
   6   0   0    29660.70    30806.59    761.35 o
   8   0   0     3027.73     3152.67    189.36 o
  10   0   0    10260.14    10718.94    359.46 o
  12   0   0      751.68      823.94     97.57 o
  14   0   0      841.27      844.36    109.16 o
   1   1   0      829.14      686.01     71.09 o
   2   1   0    11779.38    12064.14    144.31 o
   3   1   0      200.47      244.60      9.00 o
   4   1   0      964.10     1149.95     24.12 o
   5   1   0     1732.65     1813.14     34.60 o
   6   1   0       19.45       10.18      8.19 o
   7   1   0     1779.45     1885.38     51.72 o
   8   1   0      768.54      725.82     32.18 o
   9   1   0      312.70      333.18     36.47 o
  10   1   0       45.20       78.45     29.00 o
  11   1   0       16.18      -13.90     19.05 o
  12   1   0      237.91      209.06     39.00 o
  13   1   0      225.35      133.29     28.36 o
  14   1   0      282.79      264.40     41.96 o
   0   2   0     1531.96     1686.85     48.01 o
   1   2   0    42169.23    43872.53    427.48 o
   2   2   0     1441.53     1282.13     31.00 o
   3   2   0       22.19       28.31      3.13 o
   4   2   0     2964.41     2988.95     52.46 o
   5   2   0    20963.50    20771.71    254.47 o
   6   2   0       61.94       65.02      6.85 o
   7   2   0     6084.73     6535.26    109.05 o
   8   2   0      199.19      196.40     14.58 o
   9   2   0     4331.03     4219.15    138.40 o
  10   2   0     2808.41     2786.23    116.57 o
  11   2   0     3775.68     4005.26    149.59 o
  12   2   0      360.60      266.55     53.72 o
  13   2   0       40.92       49.63     19.91 o
  14   2   0        4.16       18.34     23.18 o
   1   3   0     8949.03     9428.17     93.46 o
   2   3   0     3031.52     3198.67     41.37 o
   3   3   0      262.03      269.75     10.28 o
   4   3   0      117.99      133.97      9.99 o
   5   3   0      506.74      549.71     29.52 o
   6   3   0      109.13       61.37      8.16 o
   7   3   0      650.24      608.20     27.80 o
   8   3   0      421.60      489.72     31.32 o
   9   3   0      894.01      949.67     61.90 o
  10   3   0      518.99      482.72     46.42 o
  11   3   0      620.05      571.94     54.08 o
  12   3   0       59.93       78.83     22.37 o
  13   3   0        1.82       -0.95     24.18 o
  14   3   0      187.47      114.43     91.39 o
   0   4   0     2309.42     2360.13     54.17 o
   1   4   0       77.33      100.46      5.60 o
   2   4   0      791.30      889.28     20.85 o
   3   4   0     4953.55     5140.90     72.94 o
   4   4   0    11431.38    11753.73    162.34 o
   5   4   0      435.49      429.27     23.31 o
   6   4   0     4485.98     4412.90     89.87 o
   7   4   0       19.24       17.61      6.65 o
   8   4   0      574.11      509.61     32.24 o
   9   4   0       13.53       23.59     14.67 o
  10   4   0     4141.37     4472.57    152.16 o
  11   4   0       49.47       18.69     19.35 o
  12   4   0      830.34      898.71     72.74 o
  13   4   0       81.34       31.42     40.41 o
  14   4   0        5.11       11.91     32.64 o
   1   5   0     2019.87     2223.02     46.72 o
   2   5   0      907.31      948.68     22.26 o
   3   5   0      175.53      160.10      8.02 o
   4   5   0     2731.58     2758.80     39.73 o
   5   5   0     2121.83     2282.13     43.11 o
   6   5   0     3662.62     3767.55     88.66 o
   7   5   0      191.77      176.12     18.31 o
   8   5   0       87.64       76.62     14.22 o
   9   5   0      632.63      536.15     47.82 o
  10   5   0     2765.08     2685.89    114.98 o
  11   5   0        4.26       -1.25     15.96 o
  12   5   0      611.36      661.56     63.06 o
  13   5   0       82.05       74.61     29.05 o
  14   5   0        2.73      -32.43     30.71 o
   0   6   0       71.11       52.86      8.25 o
   1   6   0     3583.34     3508.31     57.76 o
   2   6   0     3442.28     3725.80     55.44 o
   3   6   0      616.36      660.85     19.93 o
   4   6   0     1915.39     2044.06     32.53 o
   5   6   0     4540.77     4552.80     60.62 o
   6   6   0       87.55       58.02      9.06 o
   7   6   0      334.85      356.78     23.53 o
   8   6   0       51.49       31.53     10.00 o
   9   6   0      234.18      240.20     26.19 o
  10   6   0      868.33      947.58     55.21 o
  11   6   0     1738.16     1789.93    104.19 o
  12   6   0     1536.66     1435.36     85.65 o
  13   6   0        6.72        4.86     36.99 o
  14   6   0      102.81       81.71     32.80 o
   1   7   0     6204.49     6792.12    117.67 o
   2   7   0      196.33      221.96     12.32 o
   3   7   0      990.78     1113.26     36.71 o
   4   7   0       19.95       11.21      3.49 o
   5   7   0     1776.57     1738.52     35.39 o
   6   7   0       49.20       42.51      6.19 o
   7   7   0     1326.94     1363.37     45.92 o
   8   7   0      648.64      629.83     52.37 o
   9   7   0      600.05      565.41     39.68 o
  10   7   0     1206.55     1222.35     71.69 o
  11   7   0       89.69       79.56     19.87 o
  12   7   0      456.10      505.49     51.56 o
  13   7   0      327.59      302.25     40.11 o
  14   7   0        2.00        6.40     18.36 o
   0   8   0      630.80      279.45     39.63 o
   1   8   0     1021.35      905.13     35.57 o
   2   8   0     5790.59     5783.83     93.56 o
   3   8   0     3214.97     3307.76     67.25 o
   4   8   0     5076.46     5163.05     72.36 o
   5   8   0    11503.70    11935.10    121.90 o
   6   8   0     6159.99     6291.32     82.34 o
   7   8   0      516.47      513.22     26.03 o
   8   8   0     2421.18     2437.58     92.54 o
   9   8   0        4.55       16.74     16.13 o
  10   8   0     1677.41     1711.94     86.95 o
  11   8   0     4446.42     4495.47    151.99 o
  12   8   0      271.65      273.15     38.19 o
  13   8   0      122.61       92.30     26.34 o
   1   9   0     1587.47     1681.58     52.34 o
   2   9   0    10888.42    11926.35    273.68 o
   3   9   0      433.12      488.20     21.19 o
   4   9   0     6401.40     6764.94     96.20 o
   5   9   0     1093.54     1089.10     29.44 o
   6   9   0      200.14      190.71     13.42 o
   7   9   0      777.33      808.65     33.74 o
   8   9   0       37.62       47.01     14.95 o
   9   9   0       23.47       34.46     13.59 o
  10   9   0       13.54       17.57     19.41 o
  11   9   0       28.89       18.83     18.03 o
  12   9   0     1287.26     1524.87    102.86 o
  13   9   0     1909.82     1695.58    163.64 o
   0  10   0     2219.35     2118.15    149.46 o
   1  10   0     9970.17    10022.25    174.75 o
   2  10   0     1210.21     1046.73     39.64 o
   3  10   0     7506.48     7855.75    141.92 o
   4  10   0      756.88      731.28     30.01 o
   5  10   0     5752.36     5884.79     92.04 o
   6  10   0     2475.82     2412.19     57.32 o
   7  10   0     4168.46     4197.46     89.19 o
   8  10   0       91.10       86.35     18.61 o
   9  10   0     1858.16     1806.50     98.42 o
  10  10   0     1742.34     1635.32     97.05 o
  11  10   0     1318.06     1433.42     96.19 o
  12  10   0     1268.47     1252.77    111.57 o
  13  10   0      860.06      821.32    155.20 o
   1  11   0     4857.91     4931.59    106.71 o
   2  11   0      163.19      129.26     14.32 o
   3  11   0      550.27      540.29     28.70 o
   4  11   0       44.03       53.78      9.42 o
   5  11   0      720.15      713.03     36.62 o
   6  11   0     2775.38     2806.57     70.59 o
   7  11   0      161.79      156.07     17.97 o
   8  11   0        8.75       15.87     15.54 o
   9  11   0     2081.61     2010.80    106.63 o
  10  11   0      549.87      517.31     54.55 o
  11  11   0      106.35      142.62     41.74 o
  12  11   0      297.10      291.15     53.47 o
   0  12   0     8929.99     8995.48    227.73 o
   1  12   0     2870.23     3144.06    124.35 o
   2  12   0     5207.88     5121.04    114.93 o
   3  12   0       53.59       39.41      9.93 o
   4  12   0     3984.93     4166.95     89.85 o
   5  12   0      211.93      222.37     17.80 o
   6  12   0     1787.86     1831.56     62.78 o
   7  12   0      716.68      766.52     45.08 o
   8  12   0     1048.36     1005.11     71.91 o
   9  12   0      276.51      270.56     47.24 o
  10  12   0     1178.64     1197.99    105.42 o
  11  12   0        1.35      -33.87     26.78 o
  12  12   0      384.00      332.34     72.93 o
   1  13   0      199.76      257.57     23.54 o
   2  13   0      209.07      192.27     20.20 o
   3  13   0      219.15      231.39     20.18 o
   4  13   0     2095.79     2063.73     68.32 o
   5  13   0      163.78      168.36     17.22 o
   6  13   0      557.59      540.55     37.58 o
   7  13   0       88.68       52.36     23.06 o
   8  13   0       47.43       35.33     23.81 o
   9  13   0      170.25      159.47     41.27 o
  10  13   0      258.74      236.55     47.14 o
  11  13   0       34.59       17.23     41.64 o
   0  14   0      140.37      172.02     24.49 o
   1  14   0      436.84      428.40     31.11 o
   2  14   0      912.38      848.58     42.39 o
   3  14   0     1522.47     1577.04     60.81 o
   4  14   0       16.65       10.93      9.93 o
   5  14   0     1090.15     1024.43     71.03 o
   6  14   0      110.88      173.59     30.37 o
   7  14   0       53.64       48.00     16.51 o
   8  14   0      516.67      582.55     70.02 o
   9  14   0      166.12      229.47     47.79 o
  10  14   0      729.62      730.07     84.84 o
  11  14   0     1014.36     1229.42    172.20 o
   1  15   0      810.23      737.94     40.11 o
   2  15   0       21.62       -8.18     11.83 o
   3  15   0      146.45      165.47     20.35 o
   4  15   0      600.93      603.86     44.70 o
   5  15   0       36.95       40.23     16.68 o
   6  15   0      172.19      182.42     32.36 o
   7  15   0      623.72      518.93     63.62 o
   8  15   0       84.08       66.31     31.97 o
   9  15   0       18.11        3.82     27.47 o
  10  15   0       57.26       30.65     25.50 o
   0  16   0      983.88      752.61     88.66 o
   1  16   0       11.17       19.54      9.96 o
   2  16   0      255.79      262.73     37.24 o
   3  16   0     3838.94     3745.48    116.21 o
   4  16   0      838.07      868.28     54.60 o
   5  16   0      187.08      161.33     33.06 o
   6  16   0       10.98       20.48     21.39 o
   7  16   0      145.43       73.76     34.83 o
   8  16   0      130.12      129.17     37.85 o
   9  16   0      355.55      311.01     61.69 o
  10  16   0       78.12      159.41     93.92 o
   1  17   0      611.36      458.03     51.27 o
   2  17   0      902.25      813.35     66.63 o
   3  17   0        1.91       -5.50     17.03 o
   4  17   0      315.19      295.50     35.69 o
   5  17   0        6.48       -9.72     19.27 o
   6  17   0       21.89       20.99     20.40 o
   7  17   0       80.28       90.96     31.88 o
   8  17   0       75.76       83.90     42.80 o
   9  17   0      679.01      777.83    168.47 o
   0  18   0      147.80      211.67     51.71 o
   1  18   0      357.62      409.88     43.51 o
   2  18   0     1862.21     1945.93     98.11 o
   3  18   0      355.02      304.78     39.39 o
   4  18   0     1773.70     2166.85    139.96 o
   5  18   0        4.97       19.94     19.27 o
   6  18   0      248.44      163.38     46.18 o
   7  18   0      285.12      292.44     44.76 o
   8  18   0     2287.10     2267.73    234.13 o
   1  19   0      340.97      418.83     46.28 o
   2  19   0       51.01       29.01     21.86 o
   3  19   0        0.81       15.57     16.98 o
   4  19   0      221.53      217.41     58.16 o
   5  19   0      234.37      313.10     71.94 o
   6  19   0        4.01     -104.43     69.62 o
   7  19   0      174.16      201.26     86.15 o
   0  20   0     1219.78     1322.86    136.68 o
   1  20   0      797.64      910.61     70.47 o
   2  20   0      527.70      487.13     70.94 o
   3  20   0     1754.20     1898.61    147.03 o
   4  20   0       18.30      -74.38     51.45 o
   5  20   0       23.43       56.62     64.69 o
   1  21   0      100.88       48.39     27.48 o
   2  21   0       64.08       12.72     57.45 o
   3  21   0       58.47       61.16     60.85 o
 -15   0   1     1185.17     1055.02    175.24 o
 -13   0   1        9.12       40.82     34.23 o
 -11   0   1     3426.56     3400.67    242.75 o
  -9   0   1     6946.07     6871.77    180.99 o
  -7   0   1     2185.73     2339.78     68.39 o
  -5   0   1    20820.74    20289.96    397.45 o
  -3   0   1    37387.28    38541.78    409.52 o
   1   0   1    14696.24    15340.31    210.20 o
   3   0   1     2191.22     2382.72     71.43 o
   5   0   1    19231.75    20570.73    422.13 o
   7   0   1    16711.95    17036.34    457.43 o
   9   0   1      679.24      534.37     67.19 o
  11   0   1     3451.65     3688.09    359.69 o
  13   0   1     1103.97     1149.62    124.11 o
 -15   1   1      173.74      207.42     51.05 o
 -14   1   1      454.97      561.97     88.40 o
 -13   1   1     1846.42     1947.70    110.59 o
 -12   1   1      479.21      441.79     48.89 o
 -11   1   1       13.62      -20.87     19.51 o
 -10   1   1      518.38      477.12     45.78 o
  -9   1   1      247.72      222.24     23.25 o
  -8   1   1     1770.94     1774.09     44.90 o
  -7   1   1     1524.18     1519.96     39.16 o
  -6   1   1     4214.17     4401.77     67.22 o
  -5   1   1       93.17       95.32      6.59 o
  -4   1   1     6431.84     6826.69     86.66 o
  -3   1   1    35673.57    37863.43    475.59 o
  -2   1   1        9.11        7.37      3.91 o
  -1   1   1      623.42      600.91     13.88 o
   1   1   1      155.23      177.06      8.10 o
   2   1   1     5067.20     4862.59     67.98 o
   3   1   1      137.66      131.89     10.89 o
   4   1   1     1631.75     1636.79     48.93 o
   5   1   1      226.99      253.98     17.71 o
   6   1   1      164.04      222.84     14.31 o
   7   1   1     2455.17     2474.44     60.29 o
   8   1   1      158.09      169.09     18.34 o
   9   1   1      725.30      713.36     55.65 o
  10   1   1      897.46      815.82     61.91 o
  11   1   1      139.92       84.99     29.99 o
  12   1   1      274.82      281.40     40.18 o
  13   1   1       23.14       28.80     19.66 o
  14   1   1      608.93      594.83     66.98 o
 -15   2   1        9.18       44.45     37.78 o
 -14   2   1      177.83      143.43     46.19 o
 -13   2   1      715.61      831.26     72.93 o
 -12   2   1     1707.00     1701.75     98.68 o
 -11   2   1      369.47      420.11     45.01 o
 -10   2   1     7393.60     7676.79    204.81 o
  -9   2   1      404.57      436.47     34.58 o
  -8   2   1      179.01      187.42     20.10 o
  -7   2   1      174.53      186.07     17.00 o
  -6   2   1    10820.83    10570.88    145.04 o
  -5   2   1      627.71      669.98     26.58 o
  -4   2   1     8795.29     9087.34    178.93 o
  -3   2   1     2796.87     3039.88     48.25 o
  -2   2   1    10698.67    10605.09    203.48 o
  -1   2   1     1409.03     1296.97     38.12 o
   0   2   1    52965.19    52519.32    644.09 o
   1   2   1    16501.14    16207.25    220.83 o
   2   2   1     2631.94     2502.21     46.22 o
   3   2   1     8647.19     9477.67    113.99 o
   4   2   1     4483.83     4424.30     92.64 o
   5   2   1       64.41       87.54     14.17 o
   6   2   1    18281.86    17690.24    227.42 o
   7   2   1      275.37      294.36     16.79 o
   8   2   1     2241.44     2352.32     65.67 o
   9   2   1     1852.74     1944.22     92.10 o
  10   2   1     1453.31     1419.67     82.57 o
  11   2   1     1181.49     1197.60     80.33 o
  12   2   1     2363.47     2433.11    121.99 o
  13   2   1        5.70       -2.99     22.21 o
  14   2   1      269.62      234.13     46.99 o
 -15   3   1      261.93      269.68    150.05 o
 -14   3   1       31.62        2.53     34.27 o
 -13   3   1       42.60       24.65     21.62 o
 -12   3   1       29.96       49.51     22.83 o
 -11   3   1       45.84       22.99     22.60 o
 -10   3   1     1739.99     1690.52     74.87 o
  -9   3   1       21.79       18.26      8.49 o
  -8   3   1       36.12       53.56     14.36 o
  -7   3   1        6.96        6.56      6.90 o
  -6   3   1     1958.22     1979.09     64.57 o
  -5   3   1     5136.17     5567.97    130.50 o
  -4   3   1     1366.58     1354.73     37.47 o
  -3   3   1     1000.17      960.67     30.16 o
  -2   3   1        4.62        7.12      2.15 o
  -1   3   1      605.85      608.68     17.42 o
   0   3   1     2635.68     2853.74     46.71 o
   1   3   1     2752.13     2704.72     46.35 o
   2   3   1      788.90      757.38     16.91 o
   3   3   1      546.74      514.75     14.11 o
   4   3   1       53.23       41.15      5.11 o
   5   3   1     1371.13     1329.87     35.51 o
   6   3   1     3038.35     3284.26     63.68 o
   7   3   1     2611.62     2739.29     60.61 o
   8   3   1     1087.38     1092.58     43.23 o
   9   3   1      328.24      373.51     39.16 o
  10   3   1     1428.47     1420.50     82.45 o
  11   3   1        4.94       -6.46     26.27 o
  12   3   1       93.54       96.63     33.63 o
  13   3   1      635.41      586.47     62.70 o
  14   3   1        1.29       48.84     25.25 o
 -14   4   1       72.84       75.85     32.62 o
 -13   4   1      551.68      553.48     75.14 o
 -12   4   1      104.96       75.89     30.04 o
 -11   4   1     3898.31     3926.55    147.21 o
 -10   4   1        5.74      -21.67     14.44 o
  -9   4   1      354.57      351.81     36.88 o
  -8   4   1        7.98       19.44      8.19 o
  -7   4   1      405.14      371.92     24.67 o
  -6   4   1       15.78       25.73      7.81 o
  -5   4   1    21888.43    22174.50    303.14 o
  -4   4   1      561.54      587.43     27.03 o
  -3   4   1     1391.79     1340.08     29.27 o
  -2   4   1     1256.15     1453.83     24.54 o
  -1   4   1      680.03      596.58     15.30 o
   0   4   1     2259.41     2302.67     34.15 o
   1   4   1    18713.52    18413.42    235.15 o
   2   4   1     1732.24     1783.64     35.98 o
   3   4   1       91.24       61.67      5.20 o
   4   4   1       28.47       20.60      4.11 o
   5   4   1    11681.53    11373.39    130.02 o
   6   4   1      228.78      239.45     13.85 o
   7   4   1     3195.76     3410.65     51.96 o
   8   4   1      215.48      179.36     25.44 o
   9   4   1       41.72       23.21     18.50 o
  10   4   1      911.81      936.58     67.37 o
  11   4   1     4858.38     5004.27    184.00 o
  12   4   1       78.95      119.60     28.68 o
  13   4   1        5.94      -32.05     27.93 o
  14   4   1        3.76       12.57     23.54 o
 -14   5   1       79.73       71.25     42.70 o
 -13   5   1       50.25       41.01     27.62 o
 -12   5   1       68.60       62.64     28.91 o
 -11   5   1      272.42      253.79     36.99 o
 -10   5   1      580.20      573.82     51.11 o
  -9   5   1      537.55      528.21     46.54 o
  -8   5   1       50.55       47.97     10.85 o
  -7   5   1     1581.02     1463.40     52.65 o
  -6   5   1     2290.56     2335.11     68.37 o
  -5   5   1     3073.82     3350.37     80.26 o
  -4   5   1      311.32      301.60     13.69 o
  -3   5   1     2946.81     2922.51     45.32 o
  -2   5   1      213.35      230.78      9.77 o
  -1   5   1     4157.51     4370.83     63.82 o
   0   5   1    10141.31    10837.79    198.06 o
   1   5   1     3776.72     3787.02     62.75 o
   2   5   1     5620.91     5597.64     94.31 o
   3   5   1        3.98        6.88      3.39 o
   4   5   1      458.87      417.11     20.24 o
   5   5   1     2201.10     2276.27     45.06 o
   6   5   1        2.77        2.02      5.11 o
   7   5   1        9.08        5.29      5.60 o
   8   5   1     2357.25     2384.86     87.56 o
   9   5   1     2138.71     2176.52     88.27 o
  10   5   1     1782.68     1590.72     79.14 o
  11   5   1       65.98       69.94     17.61 o
  12   5   1       37.14       46.33     19.11 o
  13   5   1       56.67       13.49     22.87 o
  14   5   1      207.47      222.83     44.01 o
 -14   6   1       10.98      -22.12     21.42 o
 -13   6   1      189.39      172.44     35.45 o
 -12   6   1      545.12      507.64     66.31 o
 -11   6   1     1973.44     1909.12    121.80 o
 -10   6   1     3619.03     3401.16    159.10 o
  -9   6   1      491.95      499.38     63.90 o
  -8   6   1       28.50       24.76     12.61 o
  -7   6   1       74.16       52.45      8.98 o
  -6   6   1     9471.24     9866.05    207.49 o
  -5   6   1     8164.30     8415.67    136.92 o
  -4   6   1     6256.26     6133.01     85.63 o
  -3   6   1     1079.29     1007.81     25.97 o
  -2   6   1       20.05       18.92      3.96 o
  -1   6   1      174.47      199.46     10.24 o
   0   6   1      804.14      830.36     22.69 o
   1   6   1      819.32      816.18     24.40 o
   2   6   1     5928.08     5559.09     76.41 o
   3   6   1     2970.75     2816.34     45.87 o
   4   6   1     7578.14     7762.04     90.76 o
   5   6   1     2149.72     2178.53     45.87 o
   6   6   1     3639.95     3759.54     67.28 o
   7   6   1      422.85      395.28     18.27 o
   8   6   1       14.04       17.07     11.07 o
   9   6   1      726.06      741.65     47.34 o
  10   6   1      869.08      726.11     49.31 o
  11   6   1      551.77      604.18     47.29 o
  12   6   1      176.61      198.14     41.22 o
  13   6   1      333.39      324.69     39.86 o
  14   6   1        9.33       -8.74     35.10 o
 -14   7   1      107.32      111.69     37.01 o
 -13   7   1      816.90      719.17     61.40 o
 -12   7   1      380.77      413.54     45.62 o
 -11   7   1      219.75      232.68     30.44 o
 -10   7   1       67.23       46.91     17.43 o
  -9   7   1        6.78        4.90      9.84 o
  -8   7   1       64.87       88.28     12.82 o
  -7   7   1        6.10       -0.88      6.72 o
  -6   7   1     1966.65     1846.17     43.34 o
  -5   7   1        0.54       -1.24      3.25 o
  -4   7   1      185.49      237.36     13.47 o
  -3   7   1      195.56      233.89     15.26 o
  -2   7   1     2840.26     2655.20     69.77 o
  -1   7   1     2255.83     2272.61     46.98 o
   0   7   1       27.89       44.00      5.06 o
   1   7   1     2432.25     2365.09     51.58 o
   2   7   1     1659.74     1646.33     46.77 o
   3   7   1      481.35      478.81     18.94 o
   4   7   1     6194.57     6305.94    108.86 o
   5   7   1      375.59      381.19     18.29 o
   6   7   1      128.10      124.72     11.48 o
   7   7   1     1312.70     1327.32     44.90 o
   8   7   1       10.62        8.07     11.25 o
   9   7   1     2152.95     2093.88     80.94 o
  10   7   1     1197.10     1238.32     65.44 o
  11   7   1       41.71       32.53     17.68 o
  12   7   1       17.13       26.25     17.64 o
  13   7   1        9.09       26.20     19.39 o
  14   7   1      173.94      166.86     52.65 o
 -14   8   1       62.42       45.90     64.37 o
 -13   8   1       21.52      -46.87     31.24 o
 -12   8   1     1307.96     1406.59     85.10 o
 -11   8   1      989.59     1005.81     61.47 o
 -10   8   1      563.37      644.15     58.03 o
  -9   8   1     3040.72     2897.44    106.73 o
  -8   8   1      230.81      221.32     19.01 o
  -7   8   1     2017.55     2179.17     58.62 o
  -6   8   1     1447.82     1376.83     39.41 o
  -5   8   1     5958.32     5987.10     85.82 o
  -4   8   1     7856.06     8062.25    122.39 o
  -3   8   1      588.21      440.87     21.77 o
  -2   8   1      443.74      347.50     15.05 o
  -1   8   1     1493.95     1153.04     33.68 o
   0   8   1     1569.06     1629.45     43.57 o
   1   8   1    14298.72    15262.02    292.03 o
   2   8   1     6486.16     6964.21    149.29 o
   3   8   1     2168.41     2434.90     63.64 o
   4   8   1     3767.10     3834.67     64.97 o
   5   8   1     6352.46     6348.28    126.26 o
   6   8   1     3556.39     3547.22     69.26 o
   7   8   1     2584.57     2769.34     68.10 o
   8   8   1       51.33       32.98     10.93 o
   9   8   1      905.41      875.30     51.91 o
  10   8   1     1792.70     1800.97     89.89 o
  11   8   1      985.82     1036.61     70.54 o
  12   8   1     1003.53     1020.38     73.63 o
  13   8   1       89.09       46.12     30.83 o
 -13   9   1      151.15      218.60     60.00 o
 -12   9   1       52.23       98.10     54.69 o
 -11   9   1      109.47      145.19     26.67 o
 -10   9   1      342.99      401.66     40.46 o
  -9   9   1      729.25      677.84     44.83 o
  -8   9   1     1179.29     1182.98     57.07 o
  -7   9   1      262.86      203.77     22.12 o
  -6   9   1     1114.85     1116.33     40.77 o
  -5   9   1      262.60      286.24     18.16 o
  -4   9   1      335.06      380.65     20.15 o
  -3   9   1        0.28       -0.69      5.41 o
  -2   9   1      331.18      359.31     16.00 o
  -1   9   1     4878.14     4935.94     93.34 o
   0   9   1     2487.56     2556.84     61.33 o
   1   9   1     6336.65     6521.70    115.85 o
   2   9   1     1555.57     1657.56     40.42 o
   3   9   1       25.53       24.74      5.92 o
   4   9   1      227.99      246.90     15.36 o
   5   9   1     6129.65     6037.25    100.39 o
   6   9   1     1519.03     1579.71     42.90 o
   7   9   1     1366.81     1381.02     50.06 o
   8   9   1      122.82      111.69     21.11 o
   9   9   1       12.32       -6.08     19.63 o
  10   9   1        9.47       -6.72     20.63 o
  11   9   1      184.97      102.90     36.01 o
  12   9   1      451.31      464.87     57.65 o
  13   9   1       24.67       28.64     24.57 o
 -13  10   1      502.96      428.76    107.88 o
 -12  10   1        5.78       -5.13     29.35 o
 -11  10   1      822.36      885.59     79.23 o
 -10  10   1     1171.93     1162.89     81.18 o
  -9  10   1        3.19       10.87     14.62 o
  -8  10   1     4330.53     4358.36    117.80 o
  -7  10   1     1662.01     1607.42     59.41 o
  -6  10   1     2443.67     2501.24     57.83 o
  -5  10   1      463.70      408.58     22.72 o
  -4  10   1     5863.83     5823.77     93.66 o
  -3  10   1       12.26        3.07      6.12 o
  -2  10   1     6123.29     5832.63     98.43 o
  -1  10   1     3247.65     3267.45     93.62 o
   0  10   1    12308.29    12383.35    204.72 o
   1  10   1     3256.87     3115.38     84.15 o
   2  10   1     1511.55     1443.85     65.66 o
   3  10   1      419.24      392.07     20.95 o
   4  10   1     3909.04     3956.79     77.40 o
   5  10   1      104.60      113.53     12.48 o
   6  10   1     9560.10    10117.33    144.77 o
   7  10   1     2295.12     2578.01     90.26 o
   8  10   1      537.10      619.18     48.45 o
   9  10   1     1630.64     1442.24     90.14 o
  10  10   1     2511.56     2539.40    126.53 o
  11  10   1      214.55      128.09     29.44 o
  12  10   1     1261.99     1319.71     97.80 o
 -13  11   1      134.52      216.46     79.61 o
 -12  11   1       90.62      120.78     52.41 o
 -11  11   1        5.49       17.34     27.62 o
 -10  11   1     2339.58     2267.62    140.01 o
  -9  11   1       22.72       -7.09     19.86 o
  -8  11   1      658.73      595.33     46.45 o
  -7  11   1      472.47      487.80     30.65 o
  -6  11   1     1086.02     1034.14     37.39 o
  -5  11   1     2807.36     2956.96     67.06 o
  -4  11   1     4331.09     4385.57     93.08 o
  -3  11   1      148.94      104.82     12.99 o
  -2  11   1        3.21        8.57      5.74 o
  -1  11   1        8.46       12.86      7.50 o
   0  11   1      365.49      388.27     22.67 o
   1  11   1      353.52      317.65     22.36 o
   2  11   1     2174.90     2080.24     71.77 o
   3  11   1       55.39       62.76      9.72 o
   4  11   1      847.22      823.37     33.97 o
   5  11   1     1422.96     1389.20     46.25 o
   6  11   1      212.35      191.54     21.12 o
   7  11   1      144.78      146.38     21.16 o
   8  11   1      297.93      285.86     34.14 o
   9  11   1      844.35      956.72     87.58 o
  10  11   1       14.39       -8.34     28.26 o
  11  11   1      370.63      428.86     78.61 o
  12  11   1      379.72      435.90     69.09 o
 -12  12   1       20.41       69.99     38.36 o
 -11  12   1      522.20      573.37     74.64 o
 -10  12   1      135.89      136.76     30.26 o
  -9  12   1     2226.49     2145.80    114.04 o
  -8  12   1      608.05      617.67     57.82 o
  -7  12   1      465.84      435.23     32.90 o
  -6  12   1      496.96      520.28     28.73 o
  -5  12   1     4699.91     4972.88     93.58 o
  -4  12   1        3.63       -3.28      8.43 o
  -3  12   1     7444.92     7287.37    145.36 o
  -2  12   1      531.16      546.84     27.55 o
  -1  12   1     3916.69     4226.67     95.11 o
   0  12   1     1745.43     1735.21     55.49 o
   1  12   1     2211.45     2301.68     66.18 o
   2  12   1      182.67      198.25     23.76 o
   3  12   1     4464.05     4770.68    102.01 o
   4  12   1      752.84      678.85     38.19 o
   5  12   1     4893.02     5007.00    111.02 o
   6  12   1      914.58      849.20     45.73 o
   7  12   1        9.43        4.44     10.34 o
   8  12   1      503.94      517.82     46.02 o
   9  12   1     1239.44     1108.74     81.52 o
  10  12   1      114.62      160.81     41.58 o
  11  12   1      951.77     1070.88    104.15 o
  12  12   1        3.39       11.65     56.62 o
 -12  13   1        0.47        1.09     17.09 o
 -11  13   1        3.99        6.32     20.20 o
 -10  13   1       82.07       52.20     17.66 o
  -9  13   1     1334.85     1384.24     94.87 o
  -8  13   1       50.84       38.09     19.07 o
  -7  13   1      460.81      445.04     39.19 o
  -6  13   1       15.50       25.28     13.39 o
  -5  13   1       14.89       25.42      8.73 o
  -4  13   1       12.21        4.29      9.07 o
  -3  13   1     3051.56     3071.46    150.40 o
  -2  13   1       33.63       29.27      9.95 o
  -1  13   1      780.44      704.93     34.96 o
   0  13   1      325.47      322.31     24.75 o
   1  13   1      266.93      254.85     22.57 o
   2  13   1     1299.01     1210.70     64.22 o
   3  13   1       45.95       27.65      9.96 o
   4  13   1     1301.44     1289.15     54.64 o
   5  13   1      165.80      190.10     21.03 o
   6  13   1      324.72      307.46     28.80 o
   7  13   1     2115.04     2018.47     84.59 o
   8  13   1       32.27       64.31     21.36 o
   9  13   1      685.68      771.81     81.83 o
  10  13   1      111.78       77.06     38.09 o
  11  13   1       35.85      -51.93     34.64 o
 -11  14   1       56.99       15.82     19.74 o
 -10  14   1      218.69      164.48     31.35 o
  -9  14   1      226.87      157.51     33.74 o
  -8  14   1      135.11      151.66     32.22 o
  -7  14   1      618.63      662.52     55.63 o
  -6  14   1       45.21       10.02     17.48 o
  -5  14   1       71.04       87.81     15.95 o
  -4  14   1     6165.18     6407.41    184.10 o
  -3  14   1     1323.40     1306.50     53.21 o
  -2  14   1      328.91      316.71     27.52 o
  -1  14   1      562.23      517.51     35.38 o
   0  14   1      344.16      300.82     23.76 o
   1  14   1       10.05       18.59      7.60 o
   2  14   1     1804.80     1751.96     74.55 o
   3  14   1      553.50      617.44     41.02 o
   4  14   1     1773.18     1800.68     67.47 o
   5  14   1      143.04      195.09     32.78 o
   6  14   1       33.84       50.44     17.67 o
   7  14   1       16.32       31.03     17.15 o
   8  14   1       62.15       31.78     22.29 o
   9  14   1      162.29      135.33     36.41 o
  10  14   1     2426.54     2520.41    161.67 o
  11  14   1       55.46       68.67     44.38 o
 -10  15   1       31.91       23.46     26.29 o
  -9  15   1      406.91      300.79     68.96 o
  -8  15   1       47.54       11.72     18.07 o
  -7  15   1      641.26      723.47     66.08 o
  -6  15   1      909.02      955.43     65.68 o
  -5  15   1      756.40      718.39     48.60 o
  -4  15   1      591.86      568.17     46.34 o
  -3  15   1       16.17        9.76     13.71 o
  -2  15   1      163.97      159.44     21.57 o
  -1  15   1       52.25       32.95     11.22 o
   0  15   1      123.87      138.18     23.24 o
   1  15   1      863.76      853.36     55.02 o
   2  15   1      543.30      511.49     39.87 o
   3  15   1     1138.16     1005.24     54.10 o
   4  15   1      207.23      207.10     22.90 o
   5  15   1       15.95       28.70     14.66 o
   6  15   1      223.06      223.93     48.64 o
   7  15   1      269.52      283.71     49.38 o
   8  15   1      199.78      284.25     43.57 o
   9  15   1      115.45      112.74     49.26 o
  10  15   1      586.15      631.48    100.86 o
 -10  16   1        5.44      -20.89     49.11 o
  -9  16   1      353.04      262.07     58.83 o
  -8  16   1      248.22      305.71     53.86 o
  -7  16   1       99.82      137.01     27.27 o
  -6  16   1      705.11      714.13     53.37 o
  -5  16   1      457.70      406.86     38.63 o
  -4  16   1     1401.04     1336.54     69.42 o
  -3  16   1       45.27       77.49     15.78 o
  -2  16   1      903.23      934.08     55.36 o
  -1  16   1       20.62        5.32     15.83 o
   0  16   1       20.18       20.04     14.83 o
   1  16   1      395.48      366.32     36.42 o
   2  16   1     2004.70     1957.56     87.92 o
   3  16   1      614.79      669.53     47.89 o
   4  16   1     2651.27     2666.12    105.84 o
   5  16   1      443.09      429.59     58.41 o
   6  16   1       56.46       49.99     35.72 o
   7  16   1        8.90        7.32     26.01 o
   8  16   1      523.22      543.30     72.62 o
   9  16   1      382.10      403.83     71.11 o
  -9  17   1       28.87       47.71     44.11 o
  -8  17   1        1.71      -21.27     28.91 o
  -7  17   1      241.30      172.74     31.68 o
  -6  17   1      399.45      374.51     42.88 o
  -5  17   1       33.17       42.87     17.00 o
  -4  17   1        0.53       16.42     14.44 o
  -3  17   1      428.32      409.75     43.05 o
  -2  17   1        1.59        6.02     17.06 o
  -1  17   1     1181.47     1180.62     70.77 o
   0  17   1       13.60      -35.35     23.57 o
   1  17   1      461.50      495.44     59.08 o
   2  17   1       28.83       45.66     19.30 o
   3  17   1       11.33       35.34     19.07 o
   4  17   1      556.78      667.85     72.29 o
   5  17   1      753.22      898.38     89.14 o
   6  17   1       20.33        3.66     25.04 o
   7  17   1       25.44      -11.12     35.47 o
   8  17   1      155.17      112.75     36.56 o
   9  17   1        5.10       77.83     51.83 o
  -8  18   1      450.76      424.92     85.06 o
  -7  18   1     1324.40     1568.04    109.43 o
  -6  18   1      135.79       62.05     22.62 o
  -5  18   1      251.77      204.99     35.11 o
  -4  18   1      100.67       69.72     27.83 o
  -3  18   1     1218.23     1302.28     90.05 o
  -2  18   1      253.05      358.26     52.85 o
  -1  18   1      512.23      527.97     56.45 o
   0  18   1      594.41      606.64     88.28 o
   1  18   1      373.82      291.58     59.75 o
   2  18   1      246.10      214.26     41.39 o
   3  18   1     4335.49     4386.26    167.93 o
   4  18   1       27.97      -12.09     29.47 o
   5  18   1      659.60      737.11    116.74 o
   6  18   1      273.79      325.34     61.57 o
   7  18   1      577.56      418.98     63.82 o
   8  18   1      630.54      783.63    234.23 o
  -7  19   1      138.87       87.35     66.67 o
  -6  19   1        5.02      -13.65     63.20 o
  -5  19   1      114.03       88.95     29.22 o
  -4  19   1       26.09        5.41     25.21 o
  -3  19   1       52.20       40.63     20.13 o
  -2  19   1      185.12      142.85     30.99 o
  -1  19   1       55.72       50.84     24.32 o
   0  19   1       39.72       -0.48     16.06 o
   1  19   1      190.00      183.83     60.22 o
   2  19   1       82.23       74.27     34.42 o
   3  19   1       34.39       55.55     34.03 o
   4  19   1      347.58      382.00     71.27 o
   5  19   1      119.93       81.04     40.16 o
   6  19   1       36.20       56.43     30.11 o
  -5  20   1       27.52       46.37     37.80 o
  -4  20   1      209.77      165.69     35.07 o
  -3  20   1      203.51      172.64     33.21 o
  -2  20   1     2163.82     2296.08    127.28 o
  -1  20   1      819.57      907.58     93.68 o
   0  20   1      320.03      242.11     44.02 o
   1  20   1      458.94      520.37     68.51 o
   2  20   1      596.73      668.57     67.30 o
   3  20   1      187.43      114.76     34.26 o
   4  20   1      654.69      917.36    114.94 o
   5  20   1      196.56      345.19    104.15 o
  -2  21   1        9.34       -4.78     27.93 o
  -1  21   1       63.85       61.22     28.45 o
   0  21   1      170.33      149.52     40.39 o
   1  21   1        1.20       10.15     26.45 o
   2  21   1      199.33      264.49     46.94 o
   3  21   1        4.65      -42.63     73.09 o
 -14   0   2      490.81      438.44     77.75 o
 -12   0   2      155.67       88.61     69.21 o
 -10   0   2     3323.46     3335.29    177.90 o
  -8   0   2     1291.93     1297.76     50.82 o
  -6   0   2      762.39      720.28     28.10 o
  -4   0   2    91828.45    90104.41   2821.69 o
  -2   0   2     1601.57     1594.80     41.31 o
   0   0   2     5567.85     5671.51    147.19 o
   2   0   2     9132.84     9430.38    177.68 o
   4   0   2     2855.77     3284.92    123.49 o
   6   0   2    20486.22    19886.88    356.42 o
   8   0   2     3784.75     4076.86    314.13 o
  10   0   2      764.20      769.12     84.89 o
  12   0   2     4540.96     4586.79    245.94 o
  14   0   2      141.92      137.18     53.36 o
 -15   1   2      171.08       66.72     29.52 o
 -14   1   2      784.71      765.46     71.48 o
 -13   1   2      802.83      709.98     65.13 o
 -12   1   2      103.36      123.39     26.33 o
 -11   1   2      247.15      230.47     35.33 o
 -10   1   2      123.87      171.99     28.65 o
  -9   1   2       19.87       12.99      8.90 o
  -8   1   2      217.41      182.20     13.19 o
  -7   1   2     5959.49     6160.16    101.77 o
  -6   1   2     4293.38     4668.20     66.32 o
  -5   1   2      322.41      326.04     12.98 o
  -4   1   2    13451.02    14091.56    239.47 o
  -3   1   2    38013.41    39523.88    491.73 o
  -2   1   2     4980.06     4759.29     76.27 o
  -1   1   2    23350.01    22307.04    442.77 o
   0   1   2     2956.54     3062.86     42.20 o
   1   1   2     9543.41     9803.55    107.60 o
   2   1   2     2335.75     2487.95     38.29 o
   3   1   2     1440.67     1521.18     40.12 o
   4   1   2        4.45        2.24      6.77 o
   5   1   2      771.24      720.12     41.35 o
   6   1   2      714.62      743.83     35.88 o
   7   1   2      107.30      129.14     16.56 o
   8   1   2       58.09       31.26     13.21 o
   9   1   2        7.54        5.76     12.57 o
  10   1   2       22.62       41.52     16.65 o
  11   1   2      313.04      328.17     46.58 o
  12   1   2        2.40      -31.39     20.93 o
  13   1   2      555.58      587.00     70.20 o
  14   1   2       40.49       12.82     53.02 o
 -15   2   2     1220.75     1396.85    146.08 o
 -14   2   2      250.73      201.46     37.46 o
 -13   2   2      101.01      115.23     30.06 o
 -12   2   2       86.91       87.95     22.96 o
 -11   2   2     2157.99     2269.98    107.75 o
 -10   2   2      571.30      549.92     48.64 o
  -9   2   2     5557.52     5511.80    119.10 o
  -8   2   2       71.57       52.18      8.99 o
  -7   2   2      120.03      135.54     14.38 o
  -6   2   2     5554.14     6176.78    108.72 o
  -5   2   2    34406.76    33978.59    493.93 o
  -4   2   2     1159.55     1127.49     26.35 o
  -3   2   2      741.34      767.49     25.13 o
  -2   2   2     9924.15     9487.14    176.44 o
  -1   2   2     1874.74     1836.93     28.09 o
   0   2   2    24951.80    24494.82    220.00 o
   1   2   2    73091.47    71281.59    774.81 o
   2   2   2     4886.10     5009.51     75.30 o
   3   2   2      306.32      387.04     19.95 o
   4   2   2     1338.81     1417.94     60.48 o
   5   2   2    13373.95    13384.85    279.82 o
   6   2   2       13.01       14.20     11.41 o
   7   2   2     6744.31     6413.33    163.54 o
   8   2   2      415.11      336.37     42.64 o
   9   2   2       73.65       45.96     17.06 o
  10   2   2      241.97      180.44     45.42 o
  11   2   2     4065.76     4229.65    158.45 o
  12   2   2      122.54      121.79     26.52 o
  13   2   2      698.43      695.19     67.20 o
  14   2   2      140.75      216.45     40.13 o
 -15   3   2       39.73       59.13     63.02 o
 -14   3   2       19.51       47.67     50.88 o
 -13   3   2       79.17       90.94     25.97 o
 -12   3   2       28.07       17.28     23.98 o
 -11   3   2       82.04       82.54     25.84 o
 -10   3   2     3686.67     3645.49    114.98 o
  -9   3   2     1383.57     1291.65     48.28 o
  -8   3   2       39.81       43.32      7.88 o
  -7   3   2      277.46      260.32     20.60 o
  -6   3   2      327.27      373.52     22.80 o
  -5   3   2     1048.76     1104.90     37.73 o
  -4   3   2     7109.72     7945.12    121.51 o
  -3   3   2     7594.53     7760.42    117.19 o
  -2   3   2      185.94      218.47     12.39 o
  -1   3   2      948.48      831.40     22.16 o
   0   3   2     4680.42     4810.54    111.53 o
   1   3   2      124.30      116.57      8.20 o
   2   3   2    12330.06    12441.23    138.01 o
   3   3   2      428.31      431.75     14.87 o
   4   3   2      581.94      576.38     23.63 o
   5   3   2     2802.43     2991.30     75.70 o
   6   3   2     3978.59     4129.74    106.51 o
   7   3   2       12.28        4.15     12.90 o
   8   3   2     2886.47     2797.05    107.13 o
   9   3   2     2322.16     2246.56    101.16 o
  10   3   2      104.40       99.87     21.37 o
  11   3   2      364.97      323.00     41.99 o
  12   3   2      494.73      629.13     62.48 o
  13   3   2       78.25       81.32     29.16 o
  14   3   2      664.96      739.52     66.72 o
 -14   4   2     1150.61     1189.93    106.72 o
 -13   4   2      149.71      282.23     67.76 o
 -12   4   2     1192.92     1288.90     85.41 o
 -11   4   2      181.27      154.18     30.67 o
 -10   4   2     4942.31     5085.66    138.78 o
  -9   4   2      758.64      711.79     36.47 o
  -8   4   2     1208.92     1138.51     44.32 o
  -7   4   2        9.50       21.72      8.46 o
  -6   4   2     9510.63     9747.90    153.88 o
  -5   4   2        1.19        2.69      6.25 o
  -4   4   2    15716.45    16038.86    240.22 o
  -3   4   2      179.45      174.85     10.57 o
  -2   4   2      780.00      970.42     23.92 o
  -1   4   2     1385.09     1407.26     29.55 o
   0   4   2    21545.71    23778.31    716.22 o
   1   4   2      200.35      185.14     11.55 o
   2   4   2    25079.08    25419.35    452.06 o
   3   4   2       67.23       71.46      6.55 o
   4   4   2     6056.60     6665.18     91.83 o
   5   4   2      552.67      536.39     24.49 o
   6   4   2     8185.95     8116.93    185.75 o
   7   4   2      464.14      376.89     25.25 o
   8   4   2       21.19       16.49     12.77 o
   9   4   2      138.96      134.86     28.16 o
  10   4   2     2333.29     2489.21    113.64 o
  11   4   2       22.68       24.99     25.05 o
  12   4   2     1104.90     1205.09     77.51 o
  13   4   2       54.77       24.58     19.95 o
  14   4   2      116.55      158.13     37.92 o
 -14   5   2        3.56      -47.34     43.13 o
 -13   5   2        1.34      -22.12     32.73 o
 -12   5   2      464.38      467.55     65.05 o
 -11   5   2      123.77      150.00     30.25 o
 -10   5   2      129.50      128.59     21.92 o
  -9   5   2      763.42      729.98     37.24 o
  -8   5   2        8.19       -1.65      8.33 o
  -7   5   2      582.42      483.88     29.12 o
  -6   5   2     3682.70     3303.61     78.36 o
  -5   5   2     3137.45     3447.14     70.42 o
  -4   5   2      404.35      539.47     19.75 o
  -3   5   2      234.29      223.78     11.97 o
  -2   5   2      361.38      358.38     12.06 o
  -1   5   2      438.80      414.93     13.50 o
   0   5   2     5741.53     6297.36    170.23 o
   1   5   2     6200.79     6297.65    107.39 o
   2   5   2     1161.70     1272.91     59.40 o
   3   5   2       74.12       80.25      8.98 o
   4   5   2      967.03      898.57     28.70 o
   5   5   2       29.79       56.94      7.01 o
   6   5   2     3432.08     3527.29     81.62 o
   7   5   2     8126.40     8379.02    132.35 o
   8   5   2       22.22       38.86     12.90 o
   9   5   2     2657.91     2682.71     93.76 o
  10   5   2     1709.63     1753.25     78.22 o
  11   5   2       22.17       39.22     19.97 o
  12   5   2        2.20      -23.35     19.83 o
  13   5   2      343.99      301.56     50.63 o
  14   5   2       48.94      -47.13     68.42 o
 -14   6   2       12.68      -32.36     30.05 o
 -13   6   2     1054.13     1039.58     97.72 o
 -12   6   2      159.61      229.57     43.12 o
 -11   6   2     5436.08     5134.50    173.22 o
 -10   6   2      448.41      453.47     35.92 o
  -9   6   2     1738.02     1720.58     69.90 o
  -8   6   2      787.02      787.74     38.19 o
  -7   6   2     1353.72     1420.70     52.52 o
  -6   6   2     2772.25     2618.33     68.03 o
  -5   6   2    13888.04    14213.58    289.31 o
  -4   6   2     4569.11     4857.59     74.24 o
  -3   6   2     3019.12     2972.84     62.84 o
  -2   6   2      716.61      769.36     25.55 o
  -1   6   2     7789.09     7967.48    127.94 o
   0   6   2     2585.87     2814.97     58.97 o
   1   6   2    18270.30    18878.66    378.75 o
   2   6   2      474.60      429.86     22.48 o
   3   6   2     1563.84     1448.07     37.62 o
   4   6   2      866.14      819.58     49.51 o
   5   6   2     6731.90     7132.17     98.40 o
   6   6   2     1567.92     1756.16     38.93 o
   7   6   2      967.01      996.45     42.96 o
   8   6   2      158.07      165.44     23.37 o
   9   6   2       20.78        6.01     12.40 o
  10   6   2       66.07       42.18     23.68 o
  11   6   2     2860.20     2855.47    107.84 o
  12   6   2      387.64      440.56     48.65 o
  13   6   2        5.49      -37.26     25.31 o
 -14   7   2       27.79       47.92     26.11 o
 -13   7   2       96.04       47.05     19.21 o
 -12   7   2      595.63      632.15     54.85 o
 -11   7   2     2919.88     3063.02    118.21 o
 -10   7   2      227.34      204.25     23.34 o
  -9   7   2        0.29       -7.16      8.37 o
  -8   7   2       25.33       25.62      9.21 o
  -7   7   2     2732.10     2779.36     65.72 o
  -6   7   2      268.14      295.33     14.04 o
  -5   7   2     1880.90     1772.70     39.91 o
  -4   7   2      137.11      152.33     12.00 o
  -3   7   2      473.79      516.32     21.83 o
  -2   7   2     2831.76     3324.28     64.09 o
  -1   7   2    10058.99    10373.33    210.50 o
   0   7   2      629.57      739.33     26.51 o
   1   7   2        0.43       -5.65      4.66 o
   2   7   2      207.33      197.63     13.81 o
   3   7   2     1097.17      996.28     32.45 o
   4   7   2       71.22       66.58      9.90 o
   5   7   2    15231.90    15138.84    253.64 o
   6   7   2      288.76      319.71     19.27 o
   7   7   2       84.53       73.94     13.07 o
   8   7   2     1977.86     1869.22     68.13 o
   9   7   2      137.01      136.52     21.99 o
  10   7   2        4.48       22.62     14.83 o
  11   7   2     1484.77     1515.04     86.30 o
  12   7   2       70.60       51.77     25.15 o
  13   7   2      105.86       69.78     27.61 o
 -14   8   2       44.06      128.17     57.09 o
 -13   8   2      247.93      232.97     43.56 o
 -12   8   2       26.24       10.20     18.68 o
 -11   8   2      542.87      517.15     48.23 o
 -10   8   2     4832.95     4949.82    122.91 o
  -9   8   2       23.97       18.73     14.30 o
  -8   8   2     2280.33     2147.63     65.09 o
  -7   8   2      418.32      454.01     26.20 o
  -6   8   2     2409.01     2490.20     53.13 o
  -5   8   2     2242.91     2276.55     69.35 o
  -4   8   2      179.26      109.36     10.25 o
  -3   8   2       26.76       17.45      4.10 o
  -2   8   2     4250.52     4227.57     90.41 o
  -1   8   2      266.84      269.16     15.38 o
   0   8   2    18164.99    18758.89    302.27 o
   1   8   2     6978.30     7134.03    127.12 o
   2   8   2     2131.05     1757.41     60.52 o
   3   8   2     1958.49     1821.04     44.87 o
   4   8   2     2214.02     2231.85     61.16 o
   5   8   2       12.21       10.94      9.06 o
   6   8   2    10707.91    11348.29    143.01 o
   7   8   2     1122.75     1031.18     49.55 o
   8   8   2      346.44      375.65     34.43 o
   9   8   2        3.03       -0.96     10.73 o
  10   8   2      592.97      553.16     50.29 o
  11   8   2      591.87      588.78     54.48 o
  12   8   2      500.80      567.77     63.65 o
  13   8   2      618.65      762.33    107.87 o
 -13   9   2        2.77       -0.09     38.90 o
 -12   9   2       42.80       52.12     28.39 o
 -11   9   2      383.14      351.58     39.56 o
 -10   9   2      520.38      471.01     36.38 o
  -9   9   2      198.71      197.72     22.11 o
  -8   9   2     1327.41     1266.45     50.21 o
  -7   9   2      711.97      669.60     36.24 o
  -6   9   2     1197.07     1140.70     41.65 o
  -5   9   2      307.73      268.17     18.62 o
  -4   9   2      554.79      584.48     24.84 o
  -3   9   2      746.01      829.68     61.47 o
  -2   9   2        0.42        1.33      3.38 o
  -1   9   2     2599.79     2893.05     56.77 o
   0   9   2     3298.23     3425.52    102.79 o
   1   9   2        5.05        2.27      8.67 o
   2   9   2     2665.52     2537.14     64.39 o
   3   9   2      188.16      189.98     20.51 o
   4   9   2     2600.39     2440.44     83.41 o
   5   9   2       21.86       17.17      7.87 o
   6   9   2     1220.21     1220.17     38.06 o
   7   9   2       33.89        3.71     10.96 o
   8   9   2     1457.96     1470.79     67.93 o
   9   9   2      148.75       91.19     29.97 o
  10   9   2     1727.38     1737.25    104.64 o
  11   9   2       21.15        8.51     22.42 o
  12   9   2      105.13       53.65     24.78 o
  13   9   2       71.14       43.28     43.25 o
 -13  10   2      276.72      247.64     83.12 o
 -12  10   2        1.96      -16.54     23.02 o
 -11  10   2        8.15       34.63     20.17 o
 -10  10   2      481.44      509.65     42.79 o
  -9  10   2     4761.99     4868.07    121.24 o
  -8  10   2      418.47      416.12     29.05 o
  -7  10   2     2821.29     2926.61     82.20 o
  -6  10   2       42.41       23.75      7.55 o
  -5  10   2      111.75      114.57     12.79 o
  -4  10   2      159.44      153.15     12.95 o
  -3  10   2     1848.84     1795.45     66.94 o
  -2  10   2     2826.07     2854.86     58.90 o
  -1  10   2     9271.86     9457.72    141.19 o
   0  10   2     1033.29      985.32     46.60 o
   1  10   2     3211.33     3296.65     78.26 o
   2  10   2      749.58      780.04     30.01 o
   3  10   2     2504.13     2564.42     62.06 o
   4  10   2        3.24       15.90      7.86 o
   5  10   2     2263.35     2315.78     71.87 o
   6  10   2     4310.14     4255.84     96.27 o
   7  10   2     2351.80     2246.91     86.96 o
   8  10   2     1373.41     1450.33     78.01 o
   9  10   2     2051.85     1962.72     96.70 o
  10  10   2      285.87      191.45     33.34 o
  11  10   2      702.94      744.29     73.87 o
  12  10   2       73.80      113.34     42.75 o
 -13  11   2      247.54      172.71     63.91 o
 -12  11   2        1.39       -4.02     22.35 o
 -11  11   2       28.97        1.80     22.80 o
 -10  11   2       15.85       48.32     23.26 o
  -9  11   2     1961.10     1954.93     94.24 o
  -8  11   2      850.70      826.61     46.82 o
  -7  11   2       16.66        6.95     14.06 o
  -6  11   2      372.74      337.86     22.27 o
  -5  11   2       25.77       24.90      9.30 o
  -4  11   2        7.56       17.62      6.92 o
  -3  11   2     5012.36     4683.95    133.38 o
  -2  11   2      738.66      736.24     31.34 o
  -1  11   2     2637.93     2721.58     66.16 o
   0  11   2       88.96       86.14     13.92 o
   1  11   2     1131.40     1051.88     51.22 o
   2  11   2       76.87       65.19      8.33 o
   3  11   2     1043.76      998.19     40.32 o
   4  11   2     1644.07     1582.49     63.47 o
   5  11   2      924.24      924.13     53.53 o
   6  11   2      616.59      536.46     36.13 o
   7  11   2     2510.91     2468.77     92.92 o
   8  11   2       20.34       -6.20     14.77 o
   9  11   2      265.50      210.01     30.36 o
  10  11   2      476.90      484.84     63.11 o
  11  11   2        3.09        9.64     20.89 o
  12  11   2      168.86      134.62     68.70 o
 -12  12   2      134.77       90.94     64.59 o
 -11  12   2      416.20      515.32     58.62 o
 -10  12   2      491.46      496.63     49.69 o
  -9  12   2      746.08      646.50     54.72 o
  -8  12   2     1680.72     1734.89     87.94 o
  -7  12   2      526.60      590.23     42.21 o
  -6  12   2     1037.36     1026.14     44.54 o
  -5  12   2        8.74        9.01      8.15 o
  -4  12   2     3834.06     3762.58     97.96 o
  -3  12   2     2983.20     3121.35     79.62 o
  -2  12   2     3009.06     3058.67     83.96 o
  -1  12   2     2312.26     2408.96     70.00 o
   0  12   2     2558.49     2620.59     87.98 o
   1  12   2      289.05      311.39     29.02 o
   2  12   2     3389.31     3589.16    126.23 o
   3  12   2       50.22       48.13     13.75 o
   4  12   2      178.11      221.65     24.08 o
   5  12   2       28.74       29.25     14.27 o
   6  12   2       43.35       49.60     15.24 o
   7  12   2     1569.51     1516.44     73.35 o
   8  12   2     2060.33     2074.39     90.04 o
   9  12   2       37.46       79.19     29.11 o
  10  12   2     1376.42     1485.16    100.83 o
  11  12   2        1.38       21.80     33.80 o
 -12  13   2        0.06      -26.52     35.13 o
 -11  13   2        4.11      -10.98     20.04 o
 -10  13   2      725.41      747.60     60.89 o
  -9  13   2       40.24       37.33     20.41 o
  -8  13   2      283.61      316.35     39.42 o
  -7  13   2       57.93       66.18     13.02 o
  -6  13   2     1963.09     1864.97     70.94 o
  -5  13   2       19.38       19.29      9.34 o
  -4  13   2     7726.33     8044.06    171.59 o
  -3  13   2      161.20      150.72     24.99 o
  -2  13   2      490.71      479.78     32.94 o
  -1  13   2     3255.20     3402.41     92.74 o
   0  13   2     1916.52     1806.32     71.92 o
   1  13   2      899.80      878.60     50.38 o
   2  13   2     3193.95     3125.18    100.72 o
   3  13   2      870.09      819.44     49.80 o
   4  13   2       10.93        7.52      9.94 o
   5  13   2     1199.57     1143.06     64.04 o
   6  13   2     1748.54     1808.35     78.74 o
   7  13   2       71.21       62.81     16.84 o
   8  13   2        7.91        2.56     16.50 o
   9  13   2      210.08      216.70     38.55 o
  10  13   2      265.67      292.27     54.72 o
  11  13   2      658.07      584.15    133.97 o
 -11  14   2       58.28       69.71     36.69 o
 -10  14   2      170.60      157.48     29.00 o
  -9  14   2      678.45      655.07     70.10 o
  -8  14   2      856.00      892.19     66.61 o
  -7  14   2     1113.22     1106.90     58.89 o
  -6  14   2     2702.10     2693.07    110.57 o
  -5  14   2     1767.22     1968.42     72.73 o
  -4  14   2      140.82      133.98     21.36 o
  -3  14   2     2280.05     2431.62    105.92 o
  -2  14   2     1047.48     1132.16     80.09 o
  -1  14   2      607.91      590.88     54.70 o
   0  14   2      881.94      836.63     59.96 o
   1  14   2      508.02      458.02     37.27 o
   2  14   2      749.44      743.66     48.63 o
   3  14   2     2732.34     2781.51     99.03 o
   4  14   2     1097.08     1199.50     59.67 o
   5  14   2       62.48       36.94     19.62 o
   6  14   2      549.71      468.27     44.04 o
   7  14   2      478.35      510.24     48.40 o
   8  14   2      165.55      150.09     34.74 o
   9  14   2     1752.39     1682.32    127.93 o
  10  14   2      985.26      881.87     94.89 o
 -11  15   2      154.03      121.54     64.37 o
 -10  15   2       56.39       24.40     24.80 o
  -9  15   2       88.16      128.87     33.75 o
  -8  15   2      135.13      185.93     49.58 o
  -7  15   2      794.57      713.18     52.91 o
  -6  15   2     2056.46     1896.37     86.07 o
  -5  15   2       62.13       51.03     19.72 o
  -4  15   2       33.86       26.05     19.88 o
  -3  15   2     1526.84     1470.71     69.30 o
  -2  15   2       92.94      105.34     20.86 o
  -1  15   2     1396.69     1415.69     72.66 o
   0  15   2     3785.99     3775.31    137.81 o
   1  15   2       59.97       51.26     17.06 o
   2  15   2      243.30      216.72     27.27 o
   3  15   2      103.89       90.49     21.72 o
   4  15   2      310.03      326.20     30.34 o
   5  15   2      163.12      198.50     33.24 o
   6  15   2      514.13      635.69     60.75 o
   7  15   2      168.05       67.24     32.27 o
   8  15   2      352.58      382.07     48.20 o
   9  15   2      643.41      497.88     77.56 o
  10  15   2     1364.84     1180.84    138.97 o
 -10  16   2      233.51      267.37     75.83 o
  -9  16   2        3.07       -8.52     25.97 o
  -8  16   2      754.11      676.51     68.30 o
  -7  16   2     1895.02     1928.19    115.05 o
  -6  16   2      312.12      373.96     43.95 o
  -5  16   2     1039.16      971.26     61.15 o
  -4  16   2      135.16      131.56     22.77 o
  -3  16   2      101.32      109.58     22.39 o
  -2  16   2      782.06      840.35     58.26 o
  -1  16   2      345.62      329.48     34.44 o
   0  16   2     1305.86     1346.42     81.62 o
   1  16   2      996.21      948.18     67.16 o
   2  16   2      732.00      667.29     65.22 o
   3  16   2     2770.38     3086.21    103.53 o
   4  16   2     1478.66     1678.87     75.00 o
   5  16   2      265.25      288.53     46.47 o
   6  16   2       10.01       18.80     19.50 o
   7  16   2        3.03      -15.15     31.64 o
   8  16   2      263.23      320.63     75.36 o
   9  16   2     1313.18     1744.02    165.65 o
  -9  17   2       25.87       29.40     30.42 o
  -8  17   2      139.74      202.91     44.01 o
  -7  17   2       62.75       25.40     36.84 o
  -6  17   2      581.00      556.80     55.01 o
  -5  17   2      638.14      679.54     59.01 o
  -4  17   2      560.81      588.96     52.75 o
  -3  17   2      432.47      326.98     52.30 o
  -2  17   2      340.46      421.54     48.15 o
  -1  17   2       22.48       29.51     19.50 o
   0  17   2      346.75      336.92     35.47 o
   1  17   2      133.49       64.40     16.37 o
   2  17   2      137.57      127.84     27.52 o
   3  17   2       50.49       57.46     20.53 o
   4  17   2     1970.33     1889.91    123.20 o
   5  17   2      488.36      466.93     64.85 o
   6  17   2      116.78      182.07     41.83 o
   7  17   2      307.71      283.00     53.60 o
   8  17   2       46.38       35.46     54.80 o
  -8  18   2      517.92      538.89    122.22 o
  -7  18   2      620.59      640.72     74.09 o
  -6  18   2       85.29      103.13     23.03 o
  -5  18   2       23.27      -13.22     25.59 o
  -4  18   2      112.35      109.62     25.23 o
  -3  18   2      218.71      292.68     43.06 o
  -2  18   2     1914.89     2017.80    109.84 o
  -1  18   2      949.62      955.53     72.08 o
   0  18   2      104.81      102.14     30.93 o
   1  18   2      273.54      285.45     43.84 o
   2  18   2     1129.52     1059.76    135.51 o
   3  18   2      115.65       63.47     20.80 o
   4  18   2     2874.95     3052.57    268.30 o
   5  18   2      482.60      563.75     92.47 o
   6  18   2      210.43      213.53     52.40 o
   7  18   2      428.81      477.74     69.32 o
  -7  19   2        5.67       18.99     23.29 o
  -6  19   2       23.58       15.86     46.99 o
  -5  19   2      234.00      191.61     39.00 o
  -4  19   2       13.35        9.59     40.38 o
  -3  19   2      121.10       47.37     20.68 o
  -2  19   2       46.21        0.56     19.33 o
  -1  19   2      105.51       83.01     63.72 o
   0  19   2       79.95      -29.83     43.22 o
   1  19   2        0.28      -16.14     43.85 o
   2  19   2      539.14      449.90     69.31 o
   3  19   2        9.22      -13.71     28.39 o
   4  19   2       88.69       21.98     71.58 o
   5  19   2      196.29      120.52     40.13 o
   6  19   2      409.41      357.48     79.53 o
  -5  20   2       19.76        2.41     42.34 o
  -4  20   2       17.90       48.72     23.92 o
  -3  20   2      804.99      813.06     87.62 o
  -2  20   2      532.17      494.01     67.99 o
  -1  20   2      980.30     1118.24    103.23 o
   0  20   2      227.71      249.80     81.65 o
   1  20   2       14.51       27.68     37.60 o
   2  20   2       37.46       48.15     38.68 o
   3  20   2      829.47      964.46    123.81 o
   4  20   2      460.20      482.46    177.46 o
   5  20   2      544.43      743.11    158.88 o
  -3  21   2        1.34      137.67     73.72 o
  -2  21   2      203.10      182.67     52.24 o
  -1  21   2       28.20        2.34     35.26 o
   0  21   2        4.19      -41.79     37.34 o
   1  21   2      180.97       70.00     53.48 o
   2  21   2       83.66      154.30     42.51 o
 -15   0   3     1000.16      964.28    165.46 o
 -13   0   3      500.33      503.11     76.06 o
 -11   0   3     1506.56     1613.91    131.75 o
  -9   0   3    10814.84    10933.67    215.91 o
  -7   0   3       40.98       72.78     12.05 o
  -5   0   3    18588.26    17392.47    356.78 o
  -3   0   3     3155.32     2688.28     59.86 o
  -1   0   3     2357.47     2161.86     50.59 o
   1   0   3      617.64      625.31     24.24 o
   3   0   3       72.50      121.53     13.59 o
   5   0   3    12145.21    12266.25    265.91 o
   7   0   3    10701.90    10393.37    181.81 o
   9   0   3       12.98       19.08     19.01 o
  11   0   3      821.70      829.42     95.25 o
  13   0   3     1540.66     1728.66    190.26 o
 -15   1   3       32.17       46.26     48.59 o
 -14   1   3       96.28      119.03     38.07 o
 -13   1   3        4.47      -26.26     18.98 o
 -12   1   3        0.10       -5.81     17.75 o
 -11   1   3       25.82       33.06     13.89 o
 -10   1   3     1421.61     1346.60     66.20 o
  -9   1   3      146.60      139.61     21.47 o
  -8   1   3     5468.52     5628.02     96.87 o
  -7   1   3     5159.87     5325.71     90.71 o
  -6   1   3      863.51      871.63     30.32 o
  -5   1   3      326.62      341.61     17.07 o
  -4   1   3    29103.83    30682.34    337.95 o
  -3   1   3     3176.80     3281.86     72.93 o
  -2   1   3      450.68      481.31     14.72 o
  -1   1   3      319.46      313.54     10.72 o
   0   1   3     4005.17     4339.54     67.99 o
   1   1   3     3327.31     3494.79     41.86 o
   2   1   3     1133.69     1176.47     20.81 o
   3   1   3     2842.41     2736.92     49.12 o
   4   1   3     6894.76     7160.25    126.66 o
   5   1   3      175.70      126.26     17.50 o
   6   1   3      315.85      354.27     36.02 o
   7   1   3      107.97       73.05     11.69 o
   8   1   3      209.54      198.97     26.81 o
   9   1   3        2.25       -1.57     13.28 o
  10   1   3      378.90      364.14     43.08 o
  11   1   3        1.81       -2.46     20.53 o
  12   1   3      263.23      268.69     41.26 o
  13   1   3        1.61      -26.15     27.73 o
  14   1   3      371.54      370.87     57.46 o
 -15   2   3       70.93      148.17     79.08 o
 -14   2   3      847.28      769.15     72.19 o
 -13   2   3       56.05       61.51     26.25 o
 -12   2   3      200.27      214.22     35.31 o
 -11   2   3      525.25      524.52     50.68 o
 -10   2   3     3522.26     3811.25    100.44 o
  -9   2   3     6719.19     6680.91    140.77 o
  -8   2   3       34.37       28.84      7.99 o
  -7   2   3     3923.26     4004.10     79.03 o
  -6   2   3     6712.90     6995.17    118.94 o
  -5   2   3        0.32       10.62      3.57 o
  -4   2   3    33181.91    32983.49    327.12 o
  -3   2   3      137.59      107.92      8.69 o
  -2   2   3      202.21      181.92      9.02 o
  -1   2   3     4236.93     4393.79     63.40 o
   0   2   3    16892.82    17745.75    269.85 o
   1   2   3      463.86      449.14     12.75 o
   2   2   3     5298.13     5166.42     69.98 o
   3   2   3       38.79       26.09      7.01 o
   4   2   3      714.46      692.77     34.68 o
   5   2   3     2053.31     2044.36     75.02 o
   6   2   3     9986.20     9423.31    190.72 o
   7   2   3     2634.10     2625.20     98.62 o
   8   2   3     1353.67     1323.92     73.77 o
   9   2   3        1.67        6.62     16.64 o
  10   2   3      182.72      161.35     27.20 o
  11   2   3       18.88        9.84     17.49 o
  12   2   3     3603.59     3893.38    161.58 o
  13   2   3      913.94      902.22     77.66 o
  14   2   3        8.79      -14.41     31.61 o
 -15   3   3      177.29      135.44     63.77 o
 -14   3   3       10.94       -0.69     27.75 o
 -13   3   3       16.22      -37.40     24.94 o
 -12   3   3      491.43      530.77     53.13 o
 -11   3   3       74.44       80.17     20.77 o
 -10   3   3       66.00       61.59     12.06 o
  -9   3   3      288.01      256.56     23.72 o
  -8   3   3      246.97      260.93     25.28 o
  -7   3   3      262.12      219.09     19.42 o
  -6   3   3       11.78        2.27      4.53 o
  -5   3   3     7010.71     7044.49    113.36 o
  -4   3   3     2887.47     2804.62     74.45 o
  -3   3   3     4285.82     4402.26    104.98 o
  -2   3   3     3788.93     4023.14     61.49 o
  -1   3   3       10.71       14.96      3.67 o
   0   3   3     8484.70     8984.93    169.08 o
   1   3   3       16.20       31.49      6.51 o
   2   3   3    10397.01    11194.83    212.74 o
   3   3   3    14256.45    14922.57    186.07 o
   4   3   3      525.92      463.98     26.62 o
   5   3   3     4930.50     5236.78    113.09 o
   6   3   3     2335.34     2517.68     76.18 o
   7   3   3      237.24      248.91     26.54 o
   8   3   3        2.01       26.85     14.86 o
   9   3   3      936.18      837.62     61.44 o
  10   3   3      277.15      227.50     36.70 o
  11   3   3     1009.31     1083.80     71.15 o
  12   3   3       89.19       45.74     20.97 o
  13   3   3     1251.74     1256.38     77.33 o
  14   3   3      113.22      147.66     51.66 o
 -15   4   3     1730.67     1512.08    218.00 o
 -14   4   3        3.66       16.33     21.32 o
 -13   4   3     1251.24     1329.91    108.13 o
 -12   4   3       73.11      114.87     25.16 o
 -11   4   3     3504.14     3641.20    138.60 o
 -10   4   3     2465.40     2377.79     72.39 o
  -9   4   3     1654.41     1588.38     59.16 o
  -8   4   3      201.01      196.08     19.98 o
  -7   4   3     1809.56     1834.14     58.79 o
  -6   4   3        2.27       10.54      6.56 o
  -5   4   3    33484.41    33510.17    442.39 o
  -4   4   3     3480.41     3565.97     87.97 o
  -3   4   3     3630.13     3927.27    101.42 o
  -2   4   3     4155.51     4281.35     73.47 o
  -1   4   3      161.77      210.63     11.12 o
   0   4   3    17138.25    17324.10    240.20 o
   1   4   3    36622.11    36862.53    487.10 o
   2   4   3      111.29       98.82      8.62 o
   3   4   3    16813.76    17774.37    252.52 o
   4   4   3       36.22       37.81      5.17 o
   5   4   3     1648.80     1563.12     45.84 o
   6   4   3     2098.28     2015.24     65.24 o
   7   4   3     2687.10     2438.73     64.57 o
   8   4   3      367.30      369.94     34.92 o
   9   4   3      513.72      553.13     41.50 o
  10   4   3       70.13       41.39     13.20 o
  11   4   3     2116.27     2037.27     90.86 o
  12   4   3      469.84      524.99     47.52 o
  13   4   3      220.96      198.05     32.70 o
 -14   5   3      549.00      568.77     74.71 o
 -13   5   3      155.68      116.02     40.76 o
 -12   5   3      617.11      596.23     68.57 o
 -11   5   3      143.70      148.33     35.76 o
 -10   5   3        7.13        9.58     12.40 o
  -9   5   3      246.63      289.68     25.33 o
  -8   5   3     3382.67     3562.20     97.03 o
  -7   5   3     1543.72     1454.22     52.77 o
  -6   5   3      436.30      385.33     15.36 o
  -5   5   3      278.11      190.94     14.92 o
  -4   5   3        3.83        7.83      3.66 o
  -3   5   3      354.30      322.15     12.95 o
  -2   5   3      607.38      491.35     17.54 o
  -1   5   3     1068.39     1076.21     41.38 o
   0   5   3     3210.91     3344.27     83.98 o
   1   5   3     4537.24     4841.10    130.11 o
   2   5   3     4463.55     3987.31    127.19 o
   3   5   3      558.09      544.89     18.88 o
   4   5   3      749.84      876.07     25.46 o
   5   5   3     5326.95     5571.52     99.25 o
   6   5   3     5032.23     5083.23     96.40 o
   7   5   3       51.85       44.27      8.91 o
   8   5   3     5363.81     5400.22    133.60 o
   9   5   3     1032.28      976.67     55.93 o
  10   5   3      381.57      377.45     36.97 o
  11   5   3      476.81      534.18     44.69 o
  12   5   3       29.61        6.63     23.25 o
  13   5   3       37.45       -3.16     20.30 o
 -14   6   3     3011.17     3359.08    215.29 o
 -13   6   3        1.23      -30.54     46.43 o
 -12   6   3      606.40      707.72    141.92 o
 -11   6   3       21.89        7.47     14.91 o
 -10   6   3     6596.61     6937.18    153.41 o
  -9   6   3        3.97      -10.00     10.01 o
  -8   6   3     3585.15     3603.28     93.16 o
  -7   6   3      396.92      394.68     26.99 o
  -6   6   3     3264.37     3245.03     65.67 o
  -5   6   3      811.03      724.00     25.62 o
  -4   6   3    19230.06    19197.17    240.43 o
  -3   6   3     2064.53     2157.32     60.32 o
  -2   6   3     1019.96     1010.02     33.04 o
  -1   6   3      211.88      234.31     10.78 o
   0   6   3    13725.40    13986.00    404.80 o
   1   6   3     4652.34     4833.24    117.87 o
   2   6   3    17159.09    17485.30    268.79 o
   3   6   3      144.94      198.32     14.88 o
   4   6   3     1968.95     1939.31     58.26 o
   5   6   3      180.54      213.05     14.66 o
   6   6   3     4900.15     4518.90     86.68 o
   7   6   3      382.92      345.29     23.52 o
   8   6   3      398.80      441.57     33.26 o
   9   6   3      107.17       97.95     18.56 o
  10   6   3     2822.42     2848.83    103.35 o
  11   6   3       33.77       24.92     18.38 o
  12   6   3      826.55      854.97     78.03 o
  13   6   3       97.36       62.99     27.88 o
 -14   7   3      320.77      364.29     60.34 o
 -13   7   3      124.76      153.54     32.65 o
 -12   7   3     1265.22     1241.30    104.83 o
 -11   7   3      428.85      374.86     38.80 o
 -10   7   3      745.62      789.96     55.74 o
  -9   7   3      391.87      351.19     32.51 o
  -8   7   3      165.14      152.67     16.53 o
  -7   7   3      614.21      638.26     33.56 o
  -6   7   3      994.46      794.80     26.75 o
  -5   7   3        3.01        3.39      5.67 o
  -4   7   3      966.03      845.44     30.36 o
  -3   7   3     1576.16     1709.29     42.71 o
  -2   7   3      450.39      468.35     26.36 o
  -1   7   3       93.50      141.77      9.13 o
   0   7   3     6483.81     7290.90    142.94 o
   1   7   3    10345.77    11354.59    235.41 o
   2   7   3       81.37       54.47     10.40 o
   3   7   3      179.41      196.32     17.30 o
   4   7   3     3145.19     3003.29     70.46 o
   5   7   3      152.39      168.67     16.81 o
   6   7   3     3434.50     3360.93     65.84 o
   7   7   3     1662.44     1654.83     61.94 o
   8   7   3      168.87      173.33     21.27 o
   9   7   3      795.78      863.56     53.19 o
  10   7   3     2047.71     2132.41     89.29 o
  11   7   3       99.04      113.05     29.99 o
  12   7   3      520.03      530.54     66.52 o
  13   7   3       73.02       26.07     33.61 o
 -14   8   3       47.96       81.56     69.09 o
 -13   8   3      279.75      181.73     35.50 o
 -12   8   3        1.30        2.92     15.61 o
 -11   8   3     1114.48     1171.28     64.50 o
 -10   8   3      134.92      109.27     17.09 o
  -9   8   3     4343.09     4477.10    126.84 o
  -8   8   3      344.35      379.41     27.80 o
  -7   8   3      283.11      264.67     15.00 o
  -6   8   3     1128.21     1150.18     38.64 o
  -5   8   3      494.67      399.71     23.68 o
  -4   8   3       17.02        3.91      5.98 o
  -3   8   3    14477.63    14476.08    350.66 o
  -2   8   3      656.63      662.97     21.99 o
  -1   8   3     7889.55     7869.42    112.04 o
   0   8   3      409.74      432.81     21.32 o
   1   8   3     8862.74     9083.97    202.12 o
   2   8   3     2388.75     2492.89     84.89 o
   3   8   3      719.28      659.17     37.13 o
   4   8   3       78.51       51.33      7.48 o
   5   8   3     5103.18     5181.07     90.14 o
   6   8   3      429.55      389.99     23.04 o
   7   8   3     4061.95     4406.00    112.42 o
   8   8   3      353.37      357.26     32.86 o
   9   8   3        7.04      -21.24     14.16 o
  10   8   3      100.38       45.34     22.44 o
  11   8   3     1545.68     1651.99    107.65 o
  12   8   3        2.38      -28.67     24.42 o
  13   8   3      373.36      545.63    124.14 o
 -13   9   3       19.01      -38.71     53.43 o
 -12   9   3      272.34      257.80     40.11 o
 -11   9   3     1236.95     1259.11     68.28 o
 -10   9   3       93.11       59.91     15.68 o
  -9   9   3      933.00      946.39     51.71 o
  -8   9   3        1.59      -16.06     10.71 o
  -7   9   3      190.31      194.92     19.38 o
  -6   9   3      258.76      254.65     21.22 o
  -5   9   3     3157.35     3136.58     74.95 o
  -4   9   3      172.27      167.65     13.08 o
  -3   9   3      689.51      724.31     24.35 o
  -2   9   3      162.34      173.64     12.89 o
  -1   9   3      433.61      399.34     20.82 o
   0   9   3     1523.79     1276.20     45.04 o
   1   9   3       95.66       97.63     10.72 o
   2   9   3      311.76      291.54     26.54 o
   3   9   3        6.50       11.12      7.88 o
   4   9   3      509.45      452.47     30.25 o
   5   9   3     5032.19     4798.43    129.48 o
   6   9   3       13.46       13.00      9.22 o
   7   9   3      528.51      457.23     34.87 o
   8   9   3      109.73       94.45     16.62 o
   9   9   3       41.01       25.28     13.54 o
  10   9   3       57.48       27.85     28.62 o
  11   9   3     1131.51     1116.79     88.59 o
  12   9   3        3.27      -43.34     30.82 o
 -13  10   3       30.33       81.03     60.19 o
 -12  10   3        6.12       31.76     29.95 o
 -11  10   3      488.78      478.25     43.51 o
 -10  10   3     2038.85     2017.85     85.90 o
  -9  10   3       18.67       27.97     13.78 o
  -8  10   3     2140.33     2107.26     81.22 o
  -7  10   3       40.84       29.59      9.75 o
  -6  10   3       14.93       25.43     10.00 o
  -5  10   3      655.00      635.16     30.23 o
  -4  10   3     1775.18     1711.68     40.70 o
  -3  10   3     2336.33     2463.36     52.74 o
  -2  10   3     3533.06     3435.38     77.64 o
  -1  10   3      536.48      484.07     37.85 o
   0  10   3     3630.01     3635.55     84.97 o
   1  10   3     1034.94     1013.58     38.64 o
   2  10   3      459.82      461.08     34.09 o
   3  10   3      251.18      310.64     30.06 o
   4  10   3      186.77      194.10     20.92 o
   5  10   3     1255.69     1309.69     59.86 o
   6  10   3     7204.18     7068.70    196.76 o
   7  10   3      514.02      483.76     35.50 o
   8  10   3      807.11      753.80     63.70 o
   9  10   3      145.19       78.49     19.69 o
  10  10   3        5.11      -44.50     29.66 o
  11  10   3       15.53       41.68     24.41 o
  12  10   3      182.61      119.88    104.01 o
 -13  11   3        2.07       46.03     48.04 o
 -12  11   3        7.98      -55.83     37.22 o
 -11  11   3       30.31       42.58     17.56 o
 -10  11   3       54.98       40.81     15.18 o
  -9  11   3      324.97      349.72     34.55 o
  -8  11   3     1023.11     1005.93     55.55 o
  -7  11   3      103.25      105.72     17.99 o
  -6  11   3     3115.18     3361.86     99.70 o
  -5  11   3       58.33       52.55      8.82 o
  -4  11   3     1396.52     1351.57     49.29 o
  -3  11   3      319.64      265.36     18.84 o
  -2  11   3      581.59      485.19     29.38 o
  -1  11   3       15.35       -1.52      9.07 o
   0  11   3      729.70      653.21     40.32 o
   1  11   3      156.87      120.45     13.32 o
   2  11   3      692.64      611.76     41.15 o
   3  11   3      119.98      122.19     21.32 o
   4  11   3       36.97       11.44     10.44 o
   5  11   3       67.49       68.64     17.29 o
   6  11   3     1757.77     1640.69     74.04 o
   7  11   3       27.45       14.93     14.59 o
   8  11   3     1732.43     1763.04     83.39 o
   9  11   3       84.73       65.51     19.39 o
  10  11   3      292.39      208.12     41.40 o
  11  11   3      628.82      813.73     77.43 o
  12  11   3       75.38      217.20     86.48 o
 -12  12   3      606.50      557.38     63.65 o
 -11  12   3       45.45       50.41     22.90 o
 -10  12   3     1140.43     1246.80     86.07 o
  -9  12   3     1930.97     1977.38     96.43 o
  -8  12   3     1146.59     1179.13     62.15 o
  -7  12   3      972.05      971.88     54.67 o
  -6  12   3     1154.01     1193.19     54.53 o
  -5  12   3      255.49      303.69     30.56 o
  -4  12   3      766.91      701.72     40.61 o
  -3  12   3     2929.86     3011.94     71.58 o
  -2  12   3     6800.55     6463.39    155.53 o
  -1  12   3     1231.28     1304.03     60.27 o
   0  12   3     1502.39     1517.59     65.00 o
   1  12   3      517.60      449.40     35.77 o
   2  12   3        8.43       18.64     13.12 o
   3  12   3      730.99      708.25     46.18 o
   4  12   3      681.17      529.80     41.89 o
   5  12   3     1343.21     1328.94     63.89 o
   6  12   3     4093.61     4237.02    143.56 o
   7  12   3     2444.67     2206.06    110.15 o
   8  12   3      534.67      588.30     56.30 o
   9  12   3      254.18      284.27     37.09 o
  10  12   3       15.69       24.46     18.50 o
  11  12   3      381.13      309.75     74.19 o
 -12  13   3      135.63       71.96     41.42 o
 -11  13   3        0.70       12.05     25.85 o
 -10  13   3        8.98        5.31     16.30 o
  -9  13   3      521.15      581.94     53.79 o
  -8  13   3       18.13        2.83     15.64 o
  -7  13   3       77.58       86.09     19.97 o
  -6  13   3      711.05      689.89     42.35 o
  -5  13   3      111.31      109.68     18.95 o
  -4  13   3      297.58      325.66     28.67 o
  -3  13   3     4288.36     4480.56    110.40 o
  -2  13   3     1012.79     1016.47     58.88 o
  -1  13   3     1001.43     1022.12     56.50 o
   0  13   3     2119.58     2056.11     79.99 o
   1  13   3      191.35      159.96     22.51 o
   2  13   3     1589.56     1551.76     71.30 o
   3  13   3     3841.96     4060.71    113.41 o
   4  13   3        5.74       17.77     14.27 o
   5  13   3      126.60      115.45     20.62 o
   6  13   3       43.06       43.62     16.07 o
   7  13   3      162.56      103.92     25.26 o
   8  13   3      723.82      715.94     54.69 o
   9  13   3       12.67       -4.75     26.70 o
  10  13   3      728.60      666.23     84.75 o
 -11  14   3      898.04     1029.21     89.51 o
 -10  14   3       97.70       48.57     22.77 o
  -9  14   3      902.04      789.70     97.78 o
  -8  14   3     1534.94     1569.85    101.32 o
  -7  14   3     2027.50     2048.61     95.86 o
  -6  14   3      658.51      689.15     47.93 o
  -5  14   3     1151.06     1173.29     62.03 o
  -4  14   3     2208.08     2218.20     79.19 o
  -3  14   3     1773.81     1786.74     71.18 o
  -2  14   3     1708.69     1634.62     77.85 o
  -1  14   3     2156.28     2070.24     86.15 o
   0  14   3      605.45      664.11     47.29 o
   1  14   3      280.31      251.25     28.24 o
   2  14   3      812.49      909.46     57.69 o
   3  14   3     1099.96     1068.60     57.15 o
   4  14   3     1672.38     1559.50     78.63 o
   5  14   3      256.99      259.67     36.59 o
   6  14   3      503.80      537.38     48.04 o
   7  14   3      697.20      680.21     51.77 o
   8  14   3      322.13      355.15     44.04 o
   9  14   3     1435.37     1245.42    111.19 o
  10  14   3      447.53      517.29     88.66 o
 -11  15   3        5.72        3.69     42.68 o
 -10  15   3       50.35       48.99     47.07 o
  -9  15   3       23.22       30.05     26.28 o
  -8  15   3      117.67      146.08     32.17 o
  -7  15   3     1234.06     1395.37     94.78 o
  -6  15   3      786.97      706.05     65.49 o
  -5  15   3      268.52      259.15     37.76 o
  -4  15   3     1688.68     1598.67     75.67 o
  -3  15   3       38.94       42.17     14.32 o
  -2  15   3       34.67        7.47     14.65 o
  -1  15   3     2294.77     2385.24     96.34 o
   0  15   3     2009.37     2011.24     86.67 o
   1  15   3      472.88      457.76     46.04 o
   2  15   3      770.10      767.22     51.72 o
   3  15   3      532.84      570.25     43.42 o
   4  15   3      136.96      130.44     32.35 o
   5  15   3      872.26      819.26     68.62 o
   6  15   3      363.85      389.86     43.12 o
   7  15   3     1185.28     1382.90     94.92 o
   8  15   3        8.24      -14.78     21.59 o
   9  15   3      871.11      896.73     94.31 o
 -10  16   3        2.56       47.35     32.61 o
  -9  16   3      617.67      658.72     71.15 o
  -8  16   3      365.19      281.12     46.20 o
  -7  16   3      927.86     1049.91     74.94 o
  -6  16   3      940.88     1017.00     80.41 o
  -5  16   3      792.74     1016.23     79.02 o
  -4  16   3      293.90      310.01     35.69 o
  -3  16   3     2486.26     2349.47     94.37 o
  -2  16   3      503.47      477.21     48.18 o
  -1  16   3      984.56      960.39     61.59 o
   0  16   3      363.35      329.04     34.37 o
   1  16   3     1538.71     1601.23    104.03 o
   2  16   3     1281.41     1207.97     79.09 o
   3  16   3     1948.21     2009.68     93.53 o
   4  16   3     1665.80     1772.10     93.46 o
   5  16   3      490.52      563.44     57.39 o
   6  16   3       56.63       53.23     21.12 o
   7  16   3      280.52      310.73     54.67 o
   8  16   3      332.50      267.40     90.78 o
   9  16   3      531.74      529.54    136.13 o
  -9  17   3       55.88      -41.32     27.55 o
  -8  17   3       85.18       48.70     25.41 o
  -7  17   3       35.60       45.50     29.23 o
  -6  17   3      119.73       81.00     25.84 o
  -5  17   3     1108.20     1145.98     87.60 o
  -4  17   3      243.61      208.43     36.79 o
  -3  17   3        9.78       40.35     20.30 o
  -2  17   3       12.56       38.16     20.74 o
  -1  17   3      361.59      372.72     39.78 o
   0  17   3      767.27      790.98     67.27 o
   1  17   3       42.55       25.31     18.34 o
   2  17   3      170.96      214.71     34.51 o
   3  17   3      112.50       90.51     23.63 o
   4  17   3      194.47      235.66     66.81 o
   5  17   3     1178.00     1092.57    126.56 o
   6  17   3      882.88      988.44     96.51 o
   7  17   3      368.53      398.38     61.92 o
   8  17   3        2.59       10.99     38.73 o
  -8  18   3      914.24      997.44    233.85 o
  -7  18   3      148.04      119.39     37.69 o
  -6  18   3       32.81       26.37     32.82 o
  -5  18   3      253.78      287.54     43.89 o
  -4  18   3      241.57      308.97     46.76 o
  -3  18   3      119.18      113.27     22.84 o
  -2  18   3     1152.60     1197.63    100.25 o
  -1  18   3      742.34      831.81    123.38 o
   0  18   3      527.77      450.90     52.56 o
   1  18   3        8.98       15.08     21.02 o
   2  18   3      280.09      301.23     59.02 o
   3  18   3      862.66      855.99     74.24 o
   4  18   3      823.53      956.46    122.41 o
   5  18   3      102.15       43.04     99.02 o
   6  18   3      462.11      336.25     71.30 o
   7  18   3       48.22       91.81     56.05 o
  -7  19   3        2.61       -8.14     86.24 o
  -6  19   3      136.99      159.48     52.68 o
  -5  19   3        0.34       -8.04     34.98 o
  -4  19   3      329.19      303.51     56.82 o
  -3  19   3        3.58       11.56     20.12 o
  -2  19   3        0.01       35.40     21.48 o
  -1  19   3        2.60       31.16     23.42 o
   0  19   3        0.01       -6.62     26.77 o
   1  19   3      392.26      347.15     65.49 o
   2  19   3       42.82       85.96     22.71 o
   3  19   3       26.82      -19.14     20.43 o
   4  19   3       94.65       71.41     43.72 o
   5  19   3      570.65      671.10    103.21 o
   6  19   3       88.56      230.78    100.34 o
  -5  20   3        1.83        0.18     26.75 o
  -4  20   3       24.13       -1.44     30.36 o
  -3  20   3      456.64      447.88     57.50 o
  -2  20   3     1316.99     1256.51    188.76 o
  -1  20   3       64.55       77.55     99.73 o
   0  20   3       17.86        3.07     26.64 o
   1  20   3        5.07      -44.14     85.70 o
   2  20   3       58.85       88.47     28.52 o
   3  20   3      421.35      537.04     96.15 o
   4  20   3     1247.42     1468.82    166.99 o
  -2  21   3       35.20        1.20     42.72 o
  -1  21   3        2.93      -18.62     38.31 o
   0  21   3       43.45       74.04     75.66 o
   1  21   3        3.82      -48.28     32.19 o
 -14   0   4       43.98       44.93     37.40 o
 -12   0   4       61.63       68.70     34.54 o
 -10   0   4     5987.12     5997.20    344.64 o
  -8   0   4      588.27      555.27     42.72 o
  -6   0   4       38.64       82.47     17.27 o
  -4   0   4     9753.84     9359.75    170.50 o
  -2   0   4     2536.44     2558.11     68.50 o
   0   0   4      340.46      287.39     14.71 o
   2   0   4     3541.93     3136.02     96.44 o
   4   0   4      337.11      416.05     33.45 o
   6   0   4     8834.40     8837.69    190.23 o
   8   0   4       12.78      -15.43     19.45 o
  10   0   4      755.33      763.30     89.12 o
  12   0   4     3196.73     3385.99    213.61 o
 -15   1   4       12.18      -81.20     87.30 o
 -14   1   4       30.36       60.13     30.17 o
 -13   1   4        0.37       17.21     25.19 o
 -12   1   4       15.51       18.51     19.00 o
 -11   1   4      103.40      100.71     20.10 o
 -10   1   4     1456.47     1400.03     57.48 o
  -9   1   4        5.31       -3.27      7.96 o
  -8   1   4     2039.51     2189.13     78.83 o
  -7   1   4     1740.65     2127.16     59.96 o
  -6   1   4      517.59      531.77     24.34 o
  -5   1   4     3497.97     3659.22     69.50 o
  -4   1   4     2324.34     2319.91     52.86 o
  -3   1   4      122.47      170.58     11.60 o
  -2   1   4       15.99       16.34      4.58 o
  -1   1   4        8.26       14.54      3.59 o
   0   1   4     2531.81     2685.90     34.49 o
   1   1   4     2472.71     2700.89     36.56 o
   2   1   4       51.28       23.17      3.41 o
   3   1   4      735.32      652.48     20.01 o
   4   1   4        9.41       21.42      4.74 o
   5   1   4       26.57       10.96      5.32 o
   6   1   4      101.83       70.62     11.79 o
   7   1   4       19.74       16.18      8.22 o
   8   1   4      103.90       98.89     21.27 o
   9   1   4      394.37      363.10     41.13 o
  10   1   4      770.52      770.54     62.82 o
  11   1   4     1229.33     1203.15     83.67 o
  12   1   4        1.60       -3.35     24.16 o
  13   1   4      273.74      300.44     59.49 o
 -15   2   4      650.85      865.51    155.64 o
 -14   2   4       45.40       35.65     28.91 o
 -13   2   4       73.87       98.30     29.33 o
 -12   2   4      477.92      477.85     51.16 o
 -11   2   4      157.56      125.42     23.24 o
 -10   2   4     7123.76     7203.12    189.41 o
  -9   2   4     8805.17     9038.00    199.44 o
  -8   2   4     1233.41     1271.03     47.54 o
  -7   2   4     2075.99     2339.43     64.28 o
  -6   2   4     4536.62     5046.49    108.00 o
  -5   2   4     5828.41     5643.18    103.08 o
  -4   2   4     6873.26     7192.60    198.62 o
  -3   2   4    11477.60    10999.28    193.85 o
  -2   2   4     6559.42     6805.54    116.16 o
  -1   2   4     2401.11     2806.20     62.34 o
   0   2   4     1571.17     1686.87     27.37 o
   1   2   4    17036.43    17670.81    183.67 o
   2   2   4      249.39      229.67     10.15 o
   3   2   4     3926.40     3901.28     66.90 o
   4   2   4      151.45      104.13     10.13 o
   5   2   4     1382.93     1290.67     44.19 o
   6   2   4     2936.24     2920.04     82.09 o
   7   2   4     5690.75     5815.81    182.60 o
   8   2   4      486.00      533.57     34.83 o
   9   2   4        6.32        8.55     26.49 o
  10   2   4        1.55        5.16     14.36 o
  11   2   4     1243.36     1268.92     78.54 o
  12   2   4     2082.58     2120.91    107.23 o
  13   2   4      122.03       96.73     26.17 o
 -15   3   4      410.21      403.44    115.34 o
 -14   3   4      168.34      118.19     37.76 o
 -13   3   4      193.71      172.03     31.60 o
 -12   3   4      211.44      185.24     38.49 o
 -11   3   4      481.06      366.92     42.00 o
 -10   3   4      247.78      227.35     21.72 o
  -9   3   4       69.54       64.12     14.48 o
  -8   3   4      196.52      240.12     18.63 o
  -7   3   4      141.97      188.65     13.24 o
  -6   3   4       71.13       69.32      8.44 o
  -5   3   4      310.92      269.57     21.35 o
  -4   3   4      191.20      152.09     14.89 o
  -3   3   4       29.06       21.11      5.08 o
  -2   3   4     3755.04     3575.60     80.84 o
  -1   3   4     7977.87     7989.87    141.24 o
   0   3   4     1950.30     2132.99     65.41 o
   1   3   4     2824.95     2909.52     41.49 o
   2   3   4    11510.19    11894.35    123.47 o
   3   3   4      207.54      159.32      9.63 o
   4   3   4     4179.60     4186.30     73.02 o
   5   3   4     4250.34     4040.05    104.03 o
   6   3   4      285.63      365.78     26.84 o
   7   3   4     1179.16     1075.84     49.44 o
   8   3   4     2069.85     2152.83     81.34 o
   9   3   4        3.09       -9.05     12.88 o
  10   3   4      882.39      847.82     55.77 o
  11   3   4       55.32       68.52     21.41 o
  12   3   4     1095.98     1100.00     70.77 o
  13   3   4        6.54        0.34     24.27 o
 -15   4   4      325.34      436.16    114.44 o
 -14   4   4     3034.65     3326.12    183.08 o
 -13   4   4       18.97        0.25     25.87 o
 -12   4   4      299.17      251.83     42.40 o
 -11   4   4      285.74      343.17     40.66 o
 -10   4   4     4321.03     4578.52    113.49 o
  -9   4   4     4747.24     4635.64    110.01 o
  -8   4   4     6557.35     6630.24    132.30 o
  -7   4   4        6.50        1.54      3.61 o
  -6   4   4     3128.81     3029.30     82.27 o
  -5   4   4     5797.86     5644.50    115.68 o
  -4   4   4    25054.00    24332.73    385.42 o
  -3   4   4      859.93      899.64     25.03 o
  -2   4   4     2741.40     2757.02     61.31 o
  -1   4   4       14.73        7.72      3.88 o
   0   4   4    26541.34    26284.05    516.00 o
   1   4   4     4410.98     4633.12    153.40 o
   2   4   4    58359.18    59482.87    550.91 o
   3   4   4     1122.47     1017.94     25.14 o
   4   4   4      471.20      651.64     22.37 o
   5   4   4      819.19      809.24     33.69 o
   6   4   4     3855.62     3834.38     83.80 o
   7   4   4     2106.65     1929.94     60.13 o
   8   4   4     4481.78     4460.62    120.67 o
   9   4   4        0.40      -11.32     14.05 o
  10   4   4     1646.53     1622.14     78.89 o
  11   4   4       81.96       72.12     19.44 o
  12   4   4     1570.01     1778.51    101.87 o
  13   4   4      791.31      894.63     74.95 o
 -14   5   4      138.41      112.07     32.01 o
 -13   5   4      150.27      113.14     78.63 o
 -12   5   4       30.27       13.60     24.86 o
 -11   5   4      299.47      305.52     32.79 o
 -10   5   4      580.67      568.59     37.93 o
  -9   5   4     3115.80     3289.13     91.78 o
  -8   5   4        5.64        7.70      8.77 o
  -7   5   4      139.73      136.73      8.85 o
  -6   5   4      555.70      521.55     34.58 o
  -5   5   4      663.25      729.47     27.89 o
  -4   5   4       13.48       19.71      4.15 o
  -3   5   4     1372.87     1431.82     35.04 o
  -2   5   4      961.71     1026.45     25.56 o
  -1   5   4      922.71      748.34     22.88 o
   0   5   4     6371.52     6370.55    116.22 o
   1   5   4     5098.93     5247.14    114.10 o
   2   5   4      864.67      732.15     30.87 o
   3   5   4     9792.96    11084.94    158.12 o
   4   5   4      658.72      735.73     22.86 o
   5   5   4      101.68      101.68     12.34 o
   6   5   4     3710.08     3603.71     77.50 o
   7   5   4     1985.83     2015.40     61.08 o
   8   5   4       39.60       35.98     12.84 o
   9   5   4     2831.48     2762.89     98.36 o
  10   5   4      301.53      320.63     33.59 o
  11   5   4      115.35      102.55     25.25 o
  12   5   4       71.89      106.74     33.15 o
  13   5   4      717.02      676.75     84.52 o
 -14   6   4      188.28       86.63     64.16 o
 -13   6   4     1842.72     1955.93    136.85 o
 -12   6   4       32.00       45.62     31.88 o
 -11   6   4     1722.22     1701.98     82.56 o
 -10   6   4       21.90       20.43     11.86 o
  -9   6   4     4533.76     4576.31    112.34 o
  -8   6   4       69.93       67.04     12.73 o
  -7   6   4     2771.63     2675.35     56.67 o
  -6   6   4        2.43        3.49      5.62 o
  -5   6   4    15867.33    15321.90    227.86 o
  -4   6   4      103.54      106.03      7.53 o
  -3   6   4     9910.93     9703.95    134.50 o
  -2   6   4      547.76      515.57     19.62 o
  -1   6   4     2969.71     3023.72     42.94 o
   0   6   4     2236.79     2170.69     79.01 o
   1   6   4    50366.35    52311.34    616.77 o
   2   6   4     3729.95     4121.20    144.58 o
   3   6   4     3044.21     3073.68     69.08 o
   4   6   4      285.66      277.26     17.30 o
   5   6   4      658.39      663.07     24.41 o
   6   6   4      772.76      758.16     34.99 o
   7   6   4    11588.77    11655.14    176.99 o
   8   6   4      609.10      609.21     39.92 o
   9   6   4      942.65     1004.80     60.18 o
  10   6   4        2.62        3.84     21.05 o
  11   6   4     1742.11     1670.18     95.09 o
  12   6   4       99.12       80.45     24.63 o
  13   6   4     1186.57     1129.98    133.04 o
 -14   7   4      108.71       65.36     97.22 o
 -13   7   4        1.97       -7.58     29.53 o
 -12   7   4       23.58       -9.72     44.33 o
 -11   7   4     1317.89     1199.68     64.68 o
 -10   7   4        1.10       14.45     16.94 o
  -9   7   4      331.35      266.55     29.32 o
  -8   7   4     3031.15     3128.29     96.65 o
  -7   7   4     1414.92     1431.38     50.27 o
  -6   7   4      280.27      311.38     16.57 o
  -5   7   4     2043.44     1865.81     38.49 o
  -4   7   4        2.43       14.67      7.53 o
  -3   7   4      389.76      297.08     17.23 o
  -2   7   4     2586.17     2790.60     53.91 o
  -1   7   4      344.52      350.44     12.62 o
   0   7   4     1999.05     1945.13     41.75 o
   1   7   4     2382.71     2373.00     84.58 o
   2   7   4      559.02      532.55     27.93 o
   3   7   4       60.43       62.33      9.93 o
   4   7   4       74.82       94.02      9.91 o
   5   7   4     3167.11     3120.14     78.74 o
   6   7   4      828.82      747.40     34.09 o
   7   7   4      160.49      180.46     20.32 o
   8   7   4     1653.50     1552.38     64.90 o
   9   7   4       57.79       45.24     23.88 o
  10   7   4       40.27       28.18     17.96 o
  11   7   4     1669.60     1878.61    115.99 o
  12   7   4        2.77       -7.11     27.45 o
  13   7   4        1.63        3.82     30.41 o
 -14   8   4      807.12      948.96    160.47 o
 -13   8   4       87.90       50.81     42.18 o
 -12   8   4      144.85       81.51     22.04 o
 -11   8   4        3.05        7.73     14.19 o
 -10   8   4     2245.90     2363.37     96.82 o
  -9   8   4      190.66      151.91     17.62 o
  -8   8   4     2642.46     2462.99     73.99 o
  -7   8   4       61.91       58.49     10.47 o
  -6   8   4      891.80      844.92     37.27 o
  -5   8   4      472.81      440.10     22.88 o
  -4   8   4     6640.73     6541.96    120.86 o
  -3   8   4      976.17      926.36     39.77 o
  -2   8   4     4617.38     4639.37    124.78 o
  -1   8   4       87.85       99.18      7.05 o
   0   8   4     4339.36     4412.57     86.72 o
   1   8   4     2456.74     2723.36    110.58 o
   2   8   4     6116.93     6470.00    143.69 o
   3   8   4      453.82      450.37     27.66 o
   4   8   4      432.04      472.47     29.47 o
   5   8   4     1831.47     1885.71     60.84 o
   6   8   4     4648.67     4684.91    117.51 o
   7   8   4      545.91      546.21     39.14 o
   8   8   4      406.67      422.27     38.39 o
   9   8   4      234.91      232.41     30.23 o
  10   8   4       75.17       59.90     20.16 o
  11   8   4      145.14      145.13     33.89 o
  12   8   4      880.15      929.61     85.57 o
 -13   9   4       25.61       67.24     53.99 o
 -12   9   4      359.05      320.26     39.91 o
 -11   9   4      190.99      231.78     30.03 o
 -10   9   4      216.26      199.91     27.77 o
  -9   9   4       18.78      -11.35     10.29 o
  -8   9   4     1032.13     1007.64     53.10 o
  -7   9   4      352.00      336.91     25.01 o
  -6   9   4     1542.08     1511.29     51.10 o
  -5   9   4      126.01      107.61     11.53 o
  -4   9   4      162.36      164.97     15.87 o
  -3   9   4     1002.23      992.68     43.96 o
  -2   9   4     1689.32     1548.05     41.54 o
  -1   9   4        4.56        3.68      3.92 o
   0   9   4      534.39      444.57     20.81 o
   1   9   4      688.88      558.26     48.17 o
   2   9   4      125.71      168.24     18.46 o
   3   9   4     1410.64     1379.00     58.88 o
   4   9   4      422.30      521.68     34.65 o
   5   9   4     1330.67     1249.41     53.24 o
   6   9   4      191.34      149.53     17.28 o
   7   9   4       94.24       58.16     16.15 o
   8   9   4      664.90      671.55     48.63 o
   9   9   4      270.31      287.43     37.50 o
  10   9   4      609.74      736.05     69.09 o
  11   9   4       96.83       97.52     27.10 o
  12   9   4      171.97       51.99     43.88 o
 -13  10   4       69.28       54.33     56.26 o
 -12  10   4       32.41       45.81     27.11 o
 -11  10   4      329.64      329.00     35.31 o
 -10  10   4      191.72      217.72     31.61 o
  -9  10   4     2391.03     2356.49     88.37 o
  -8  10   4        7.37      -11.47     11.32 o
  -7  10   4      129.40       97.04     16.58 o
  -6  10   4     1386.83     1449.73     61.79 o
  -5  10   4       14.98        9.92      6.76 o
  -4  10   4      212.49      200.20     19.93 o
  -3  10   4     3680.92     3626.59     87.86 o
  -2  10   4      759.93      806.43     32.06 o
  -1  10   4     1332.64     1385.70     42.57 o
   0  10   4      485.66      541.47     26.90 o
   1  10   4       47.13       56.53     12.96 o
   2  10   4      270.31      259.24     35.95 o
   3  10   4       82.54       82.60     17.82 o
   4  10   4      422.05      453.76     33.24 o
   5  10   4     2144.66     2096.19     78.50 o
   6  10   4       71.54       44.24      9.15 o
   7  10   4       71.67       51.75     13.56 o
   8  10   4        1.60       -1.76     15.64 o
   9  10   4      169.32      144.44     36.67 o
  10  10   4       94.98       19.85     26.11 o
  11  10   4      325.07      338.06     50.74 o
  12  10   4       12.64      111.05     53.83 o
 -12  11   4       52.45      104.35     30.02 o
 -11  11   4      140.65      163.69     31.35 o
 -10  11   4      151.72      112.83     27.15 o
  -9  11   4        8.49       27.79     19.75 o
  -8  11   4      420.74      377.26     34.11 o
  -7  11   4      330.89      342.37     31.10 o
  -6  11   4       11.51       10.78     12.75 o
  -5  11   4     2678.66     2462.47     76.68 o
  -4  11   4     3435.56     3729.08    149.89 o
  -3  11   4     3024.72     2845.06     79.57 o
  -2  11   4      139.78      151.43     15.23 o
  -1  11   4     1874.92     1831.81     62.27 o
   0  11   4     1182.59     1175.44     43.53 o
   1  11   4      472.88      407.67     34.44 o
   2  11   4      143.41      132.83     23.51 o
   3  11   4     4986.04     5036.53    219.70 o
   4  11   4      136.51      136.14     20.26 o
   5  11   4      225.51      221.59     25.61 o
   6  11   4     1235.34     1235.15     65.27 o
   7  11   4        2.35       26.74     15.83 o
   8  11   4       28.78       22.59     16.13 o
   9  11   4       28.74       22.95     19.42 o
  10  11   4     1245.60     1281.49     85.22 o
  11  11   4      378.68      312.52     53.38 o
 -12  12   4      245.30      240.30     49.21 o
 -11  12   4     1577.98     1764.33    111.72 o
 -10  12   4       47.65       20.12     42.54 o
  -9  12   4      709.56      662.83     53.32 o
  -8  12   4      707.08      676.11     47.44 o
  -7  12   4     1033.22     1067.62     57.74 o
  -6  12   4     1645.34     1565.04     87.89 o
  -5  12   4     1044.38     1052.68     50.73 o
  -4  12   4      124.11      114.00     14.66 o
  -3  12   4     4209.45     4249.98    103.80 o
  -2  12   4      823.53      831.59     47.23 o
  -1  12   4     3327.65     3208.71     88.47 o
   0  12   4       10.45        7.07     10.77 o
   1  12   4      158.74      140.12     20.94 o
   2  12   4      661.66      647.64     50.93 o
   3  12   4     1924.78     1923.04     92.14 o
   4  12   4     5433.07     5655.87    143.95 o
   5  12   4     5020.68     4926.61    133.51 o
   6  12   4      540.49      575.72     45.42 o
   7  12   4      239.99      214.09     29.61 o
   8  12   4      122.14       93.67     19.18 o
   9  12   4        2.19        7.48     22.77 o
  10  12   4      241.31      269.12     40.77 o
  11  12   4      111.89       25.24     33.86 o
 -12  13   4        0.37      -96.36     64.24 o
 -11  13   4        6.56       14.62     27.92 o
 -10  13   4      450.69      597.76     64.05 o
  -9  13   4       17.24       22.71     25.14 o
  -8  13   4      164.90      185.81     30.26 o
  -7  13   4       63.39       27.97     14.01 o
  -6  13   4     1158.43     1201.68     70.53 o
  -5  13   4      808.16      817.13     45.78 o
  -4  13   4      395.88      362.58     29.91 o
  -3  13   4       71.76       88.89     15.28 o
  -2  13   4      650.55      652.23     43.13 o
  -1  13   4     2297.22     2257.47     99.14 o
   0  13   4     6982.10     6966.24    156.81 o
   1  13   4     1268.10     1227.00     79.49 o
   2  13   4     1921.94     1977.29     83.63 o
   3  13   4     1548.65     1407.45     80.07 o
   4  13   4      405.82      456.78     39.00 o
   5  13   4      547.31      596.27     48.83 o
   6  13   4     2510.33     2657.05    103.25 o
   7  13   4     2058.09     2103.86     93.91 o
   8  13   4      809.63      847.31     61.46 o
   9  13   4      789.43      850.55     69.32 o
  10  13   4       41.11      -30.20     25.47 o
 -11  14   4       21.66       16.97     32.23 o
 -10  14   4     1630.27     1705.65    120.39 o
  -9  14   4      144.61      157.18     47.72 o
  -8  14   4      876.21      942.81     77.18 o
  -7  14   4     3085.31     3083.17    121.87 o
  -6  14   4     1068.14     1074.36     68.80 o
  -5  14   4     3416.28     3375.09    112.50 o
  -4  14   4     2328.51     2253.12     88.53 o
  -3  14   4       27.85       23.35     13.73 o
  -2  14   4     1480.98     1406.59     67.18 o
  -1  14   4     1684.04     1673.61     77.97 o
   0  14   4      725.53      758.57     49.78 o
   1  14   4     2198.73     2384.78     81.44 o
   2  14   4     1028.38      992.79     89.72 o
   3  14   4     2218.31     2291.05    158.71 o
   4  14   4     1684.42     1651.79     82.95 o
   5  14   4     1343.50     1347.49     89.17 o
   6  14   4     2392.65     2349.48    107.55 o
   7  14   4       31.89       48.47     20.48 o
   8  14   4      463.83      388.88     45.54 o
   9  14   4     1043.70     1182.64     93.68 o
 -10  15   4       84.43       58.70     22.92 o
  -9  15   4      118.70       82.07     42.15 o
  -8  15   4      318.93      450.52     94.25 o
  -7  15   4      790.36      799.25     71.49 o
  -6  15   4       77.96      106.07     35.98 o
  -5  15   4     1259.36     1237.74     68.05 o
  -4  15   4      183.09      151.80     23.07 o
  -3  15   4      498.97      504.64     42.32 o
  -2  15   4      427.53      375.12     46.05 o
  -1  15   4      410.91      433.78     40.70 o
   0  15   4     2542.37     2524.99    117.06 o
   1  15   4      332.43      247.20     51.88 o
   2  15   4      138.98       99.50     30.10 o
   3  15   4      619.14      628.20     52.15 o
   4  15   4       67.72       67.05     15.54 o
   5  15   4     1482.09     1269.81     87.29 o
   6  15   4     2049.95     2013.73    108.97 o
   7  15   4        9.40       21.07     20.11 o
   8  15   4      570.93      605.91     66.76 o
   9  15   4        1.87       -6.80     25.90 o
 -10  16   4      235.50      270.59     51.19 o
  -9  16   4        2.90       -1.28     22.43 o
  -8  16   4     1273.44     1261.28    110.55 o
  -7  16   4     1398.55     1513.47    101.05 o
  -6  16   4     1171.07     1170.85     86.85 o
  -5  16   4      603.51      579.45     75.27 o
  -4  16   4     1896.18     1741.12     83.08 o
  -3  16   4       35.60       12.36     14.61 o
  -2  16   4     2203.18     2197.24     90.51 o
  -1  16   4     1370.08     1484.37     91.39 o
   0  16   4     2457.81     2377.11    116.80 o
   1  16   4      552.92      429.32     56.03 o
   2  16   4     1397.02     1408.19     87.90 o
   3  16   4     1716.76     1752.16     92.56 o
   4  16   4     1272.63     1346.25     79.00 o
   5  16   4      108.84      138.36     34.22 o
   6  16   4      282.56      272.04     41.38 o
   7  16   4       40.09       75.10     39.14 o
   8  16   4      729.95      735.95    155.83 o
  -9  17   4       39.71       39.65     27.86 o
  -8  17   4      212.93       26.87     39.84 o
  -7  17   4        9.29       15.46     17.52 o
  -6  17   4       62.88       56.93     21.82 o
  -5  17   4        2.15       33.39     23.41 o
  -4  17   4      294.49      251.91     36.29 o
  -3  17   4       14.74       11.23     21.68 o
  -2  17   4      196.33      136.20     39.09 o
  -1  17   4     1055.56     1150.25     82.88 o
   0  17   4       25.75       20.43     17.61 o
   1  17   4      328.84      287.88     40.23 o
   2  17   4       36.12       44.71     18.86 o
   3  17   4        1.94      -12.52     16.05 o
   4  17   4      148.60      164.27     47.57 o
   5  17   4      319.20      466.54    101.87 o
   6  17   4       55.59       84.28     46.23 o
   7  17   4      556.99      513.60     72.81 o
  -8  18   4       42.69      -33.71     38.72 o
  -7  18   4       35.60       24.46     34.03 o
  -6  18   4      692.94      735.44     71.28 o
  -5  18   4       17.42       11.09     29.96 o
  -4  18   4        3.00       -3.36     17.24 o
  -3  18   4     1479.20     1532.39    110.02 o
  -2  18   4      171.41      136.16     36.74 o
  -1  18   4     1185.39     1274.77     93.79 o
   0  18   4      268.85      267.81     40.04 o
   1  18   4       41.81       12.73     19.35 o
   2  18   4        4.11        2.36     17.80 o
   3  18   4      439.49      534.09     93.40 o
   4  18   4      382.94      435.83     82.60 o
   5  18   4      680.93      664.97    107.16 o
   6  18   4       27.23      109.11     71.10 o
  -7  19   4        5.12      -69.10     58.13 o
  -6  19   4       39.87       31.47     46.05 o
  -5  19   4       99.46       99.21     33.62 o
  -4  19   4      101.05       56.56     45.15 o
  -3  19   4       52.77       23.97     23.38 o
  -2  19   4        0.90      -22.81     19.76 o
  -1  19   4       55.27        5.22     27.44 o
   0  19   4        3.97        7.04     28.03 o
   1  19   4        1.75        7.18     21.36 o
   2  19   4      125.67      140.89     28.29 o
   3  19   4        4.92        8.36     61.69 o
   4  19   4      397.30      357.66     77.48 o
   5  19   4      360.98      706.13    163.71 o
  -5  20   4       83.82       78.86     46.96 o
  -4  20   4      157.96      194.77     69.86 o
  -3  20   4       68.79       62.25     31.62 o
  -2  20   4       40.01       34.70     33.69 o
  -1  20   4     1457.34     1399.41    122.61 o
   0  20   4        6.56       43.32     32.05 o
   1  20   4       38.27       56.76     39.07 o
   2  20   4      273.36      453.25     82.78 o
   3  20   4      180.50      233.66     81.31 o
  -1  21   4        1.75      -32.40     46.39 o
   0  21   4        1.29       30.87     75.98 o
 -15   0   5      215.64      114.18     56.97 o
 -13   0   5      136.48       40.16    102.15 o
 -11   0   5     1049.39     1003.47     81.52 o
  -9   0   5     8391.71     8454.88    232.53 o
  -7   0   5     4070.11     4175.39    144.52 o
  -5   0   5     2084.35     1811.64     76.90 o
  -3   0   5     8328.86     8344.04    144.51 o
  -1   0   5     3217.91     3399.28     82.70 o
   1   0   5      255.55      252.79     17.81 o
   3   0   5     2891.70     2732.52     67.76 o
   5   0   5     1779.65     1833.46     64.89 o
   7   0   5     3537.00     3226.13    164.92 o
   9   0   5      376.12      335.44     57.70 o
  11   0   5        5.37       23.09     27.44 o
  13   0   5      664.02      796.18    125.65 o
 -15   1   5      832.74      923.33    159.21 o
 -14   1   5      299.71      288.01     42.86 o
 -13   1   5       44.83       22.12     22.82 o
 -12   1   5       23.62       43.97     19.70 o
 -11   1   5        1.88       -5.17     15.29 o
 -10   1   5     1818.97     1842.26     76.92 o
  -9   1   5     1202.88     1150.35     62.30 o
  -8   1   5      462.58      473.71     29.62 o
  -7   1   5      858.02      866.49     39.01 o
  -6   1   5       72.82      105.10     13.13 o
  -5   1   5     8045.49     7598.94    120.98 o
  -4   1   5     5041.67     4941.74     81.58 o
  -3   1   5     5666.24     6034.36    164.15 o
  -2   1   5       76.11       62.10      7.15 o
  -1   1   5        3.47        0.58      3.75 o
   0   1   5       29.88       29.07      4.98 o
   1   1   5     1285.79     1337.38     29.44 o
   2   1   5     5832.53     5616.17     65.54 o
   3   1   5     1038.99      848.16     22.39 o
   4   1   5     3632.55     3565.21     61.94 o
   5   1   5     3008.39     2899.79     74.10 o
   6   1   5      156.13      171.79     15.82 o
   7   1   5     2052.53     2240.47     89.24 o
   8   1   5      472.40      376.05     37.11 o
   9   1   5      856.77      826.69     57.83 o
  10   1   5     3465.67     3631.75    131.49 o
  11   1   5      264.66      261.33     37.23 o
  12   1   5      476.61      434.91     49.61 o
  13   1   5        3.69        7.13     24.76 o
 -15   2   5        6.15      -40.21     63.53 o
 -14   2   5      623.66      640.62    122.62 o
 -13   2   5        4.44      -17.35     19.33 o
 -12   2   5       84.04       35.45     27.31 o
 -11   2   5     1614.27     1559.68     77.85 o
 -10   2   5    10559.14    11182.99    264.24 o
  -9   2   5     1545.07     1566.55     55.13 o
  -8   2   5     3581.33     3669.52     95.89 o
  -7   2   5     2207.42     2416.52     68.32 o
  -6   2   5      799.57      801.91     36.59 o
  -5   2   5        2.35       10.95      5.88 o
  -4   2   5    20943.64    19853.34    273.19 o
  -3   2   5     2065.35     1999.16     44.24 o
  -2   2   5      992.10      939.62     24.56 o
  -1   2   5      989.61      926.99     22.01 o
   0   2   5     5473.00     5142.16     97.68 o
   1   2   5       18.32       18.77      3.53 o
   2   2   5     7211.25     6848.16     78.01 o
   3   2   5     2792.97     2998.05     48.32 o
   4   2   5      252.11      275.75     13.43 o
   5   2   5     2615.99     2545.64     72.79 o
   6   2   5     4370.30     4346.27     90.00 o
   7   2   5      147.11      139.97     15.26 o
   8   2   5     1967.38     2055.79     80.78 o
   9   2   5      669.31      712.88     49.25 o
  10   2   5      208.40      145.49     29.81 o
  11   2   5      701.40      587.77     50.12 o
  12   2   5      405.08      438.30     49.08 o
  13   2   5        8.06       31.90     35.61 o
 -15   3   5       19.14      -15.76     48.97 o
 -14   3   5      411.55      387.24     60.63 o
 -13   3   5      153.62       71.55     36.47 o
 -12   3   5      342.00      422.89     47.86 o
 -11   3   5     1151.81     1029.23     68.74 o
 -10   3   5       17.36       12.30     15.39 o
  -9   3   5      481.02      428.00     40.06 o
  -8   3   5     2924.17     3234.91     92.11 o
  -7   3   5       59.72       87.70     10.74 o
  -6   3   5      274.40      270.20     21.14 o
  -5   3   5       62.11       53.87     10.06 o
  -4   3   5      131.23       60.64      9.56 o
  -3   3   5       76.51       69.72      7.51 o
  -2   3   5      181.15      175.03     10.43 o
  -1   3   5        5.58        4.11      3.42 o
   0   3   5    19729.06    20395.31    184.03 o
   1   3   5     1184.42     1304.47     26.01 o
   2   3   5        2.01        4.04      4.02 o
   3   3   5     1031.45     1062.61     28.15 o
   4   3   5      142.62      146.29     11.26 o
   5   3   5       67.00       55.17      9.18 o
   6   3   5     5296.73     5160.41    101.40 o
   7   3   5      654.56      638.73     34.16 o
   8   3   5       80.70       88.62     17.51 o
   9   3   5     1323.84     1296.74     67.27 o
  10   3   5       81.48       82.54     21.81 o
  11   3   5     1071.54     1009.28     74.40 o
  12   3   5       23.37       29.19     19.60 o
  13   3   5        5.38      -51.14     34.09 o
 -15   4   5     1902.72     1643.86    227.45 o
 -14   4   5        0.47       16.58     24.15 o
 -13   4   5     1070.07     1235.40    105.26 o
 -12   4   5      919.45      957.10    117.12 o
 -11   4   5      387.83      341.52     46.33 o
 -10   4   5      953.99     1044.00     57.24 o
  -9   4   5     9027.36     9536.47    206.74 o
  -8   4   5        3.32       18.74      7.71 o
  -7   4   5     3642.80     3858.05     96.65 o
  -6   4   5      336.16      320.43     30.56 o
  -5   4   5    10185.02    10198.58    236.55 o
  -4   4   5     3346.90     3240.91     98.56 o
  -3   4   5    13561.09    13012.64    307.75 o
  -2   4   5     1376.69     1457.88     31.34 o
  -1   4   5    15032.79    15642.33    214.90 o
   0   4   5     1351.45     1388.32     26.81 o
   1   4   5    30100.62    30028.61    676.64 o
   2   4   5     2352.48     2491.34     51.31 o
   3   4   5      190.65       73.67      7.28 o
   4   4   5        8.04        6.06      3.77 o
   5   4   5      476.46      450.77     23.15 o
   6   4   5      415.14      460.28     25.56 o
   7   4   5    11303.01    11634.36    191.11 o
   8   4   5     1888.78     1861.47     63.76 o
   9   4   5     1480.89     1703.83     76.84 o
  10   4   5        1.09        5.93     17.20 o
  11   4   5      470.61      378.25     45.43 o
  12   4   5      289.86      296.24     44.05 o
  13   4   5      979.75      913.09    183.71 o
 -14   5   5        0.04      -42.51     30.80 o
 -13   5   5      132.73      161.45     41.44 o
 -12   5   5      643.06      755.68     79.03 o
 -11   5   5      107.41      102.91     25.27 o
 -10   5   5      130.15      170.97     21.20 o
  -9   5   5       74.73       33.45     10.39 o
  -8   5   5       43.96       42.36      8.07 o
  -7   5   5      625.34      553.06     30.63 o
  -6   5   5      900.93      887.76     44.10 o
  -5   5   5       27.60       11.66      5.68 o
  -4   5   5      299.89      338.58     16.94 o
  -3   5   5      517.72      561.79     23.67 o
  -2   5   5      791.22      689.40     27.29 o
  -1   5   5        2.19       11.32      3.94 o
   0   5   5      991.39     1047.30     28.30 o
   1   5   5     9281.05    10007.32    153.82 o
   2   5   5      930.70     1169.41     34.52 o
   3   5   5     2596.51     2585.72     50.92 o
   4   5   5      747.72      691.80     21.81 o
   5   5   5      661.70      539.89     21.98 o
   6   5   5      144.85      146.53     15.34 o
   7   5   5      576.72      575.24     33.13 o
   8   5   5      238.08      251.54     22.91 o
   9   5   5       36.69       35.53     19.24 o
  10   5   5       16.64       17.75     15.68 o
  11   5   5      136.31      171.89     33.51 o
  12   5   5      179.82      152.32     32.75 o
  13   5   5      122.25      -45.87     65.10 o
 -14   6   5     3119.79     3517.71    194.08 o
 -13   6   5       23.39       18.10     34.61 o
 -12   6   5      953.93      928.24     89.10 o
 -11   6   5       55.45       86.50     20.98 o
 -10   6   5      471.38      521.80     39.65 o
  -9   6   5        2.63       11.82     10.45 o
  -8   6   5     6852.53     6964.66    141.09 o
  -7   6   5        5.86       13.27      9.83 o
  -6   6   5     4599.07     4648.78     96.01 o
  -5   6   5     2950.07     3070.73     77.90 o
  -4   6   5    13441.17    13757.18    291.81 o
  -3   6   5        1.93        2.74      4.80 o
  -2   6   5     8993.72     8947.44    240.11 o
  -1   6   5      186.34      192.11     12.97 o
   0   6   5     3356.47     3358.35     66.85 o
   1   6   5     3032.83     2618.26     96.65 o
   2   6   5    19147.36    18785.45    336.14 o
   3   6   5       19.81       23.74      5.71 o
   4   6   5      475.55      485.98     21.16 o
   5   6   5     2112.53     2044.32     54.01 o
   6   6   5     5866.81     6070.38    110.23 o
   7   6   5      632.65      599.22     33.90 o
   8   6   5     4122.66     4088.70    126.54 o
   9   6   5      603.34      615.87     49.19 o
  10   6   5      579.36      671.19     58.15 o
  11   6   5      131.04      128.13     44.03 o
  12   6   5     1600.54     1699.16    145.13 o
 -14   7   5      255.10      258.84     69.73 o
 -13   7   5       12.35        5.46     27.92 o
 -12   7   5        0.86       18.22     25.83 o
 -11   7   5       36.72       27.78     20.13 o
 -10   7   5       40.96       55.84     17.84 o
  -9   7   5     1194.37     1123.04     61.91 o
  -8   7   5     3637.45     3725.13    148.72 o
  -7   7   5       13.76        5.76      8.20 o
  -6   7   5     1261.05     1315.33     50.17 o
  -5   7   5       32.39       36.80      4.81 o
  -4   7   5     1842.40     1718.07     67.15 o
  -3   7   5     3169.52     3087.18    123.75 o
  -2   7   5     3477.13     3647.35    132.61 o
  -1   7   5      889.77      894.14     22.59 o
   0   7   5      490.01      499.51     20.28 o
   1   7   5       75.24       48.26     14.14 o
   2   7   5        6.56        1.45      9.89 o
   3   7   5     2576.27     2643.13     95.45 o
   4   7   5      204.33      176.85     15.36 o
   5   7   5     1119.03     1238.92     47.66 o
   6   7   5      607.08      643.81     32.37 o
   7   7   5      207.54      180.96     32.72 o
   8   7   5      227.92      221.78     30.47 o
   9   7   5      526.67      489.75     45.04 o
  10   7   5      479.84      482.29     48.77 o
  11   7   5       55.52       46.69     23.23 o
  12   7   5       40.04       -5.24     22.57 o
 -14   8   5      163.47       78.00     26.71 o
 -13   8   5      666.21      748.85     70.32 o
 -12   8   5      169.95      113.38     28.60 o
 -11   8   5      607.16      641.41     51.58 o
 -10   8   5       31.24       14.65     14.21 o
  -9   8   5     1996.05     2036.17     78.64 o
  -8   8   5      111.53       79.73     14.49 o
  -7   8   5      816.32      832.02     38.72 o
  -6   8   5      487.61      489.61     21.16 o
  -5   8   5     1996.42     1856.95     49.32 o
  -4   8   5      126.89      120.98     11.03 o
  -3   8   5    13113.07    13789.87    204.93 o
  -2   8   5      625.73      629.74     24.51 o
  -1   8   5     1115.68     1068.70     25.62 o
   0   8   5      427.85      430.57     17.44 o
   1   8   5     2053.45     2089.20     46.33 o
   2   8   5      303.72      272.81     21.04 o
   3   8   5     2010.15     2252.01     60.11 o
   4   8   5      447.34      417.88     28.72 o
   5   8   5      835.66      818.95     42.06 o
   6   8   5       31.00       21.18     11.58 o
   7   8   5     1259.91     1255.52     61.62 o
   8   8   5       15.56       41.01     13.51 o
   9   8   5       28.59       21.80     19.67 o
  10   8   5       52.26       22.73     25.96 o
  11   8   5      849.42      821.09     78.81 o
  12   8   5      165.05      -30.01     43.12 o
 -13   9   5        0.54        2.71     25.31 o
 -12   9   5      358.91      409.96     44.76 o
 -11   9   5     1269.51     1243.87     73.77 o
 -10   9   5       19.98        2.14     17.07 o
  -9   9   5      447.68      433.50     35.96 o
  -8   9   5      220.28      215.35     24.47 o
  -7   9   5      190.52      187.31     21.30 o
  -6   9   5     1329.06     1336.52     54.09 o
  -5   9   5     3465.77     3462.25     87.22 o
  -4   9   5     5343.15     5392.45    108.71 o
  -3   9   5      980.01      920.84     42.72 o
  -2   9   5      201.41      181.54     13.16 o
  -1   9   5      131.38      169.69     10.89 o
   0   9   5     2292.02     2507.57     48.80 o
   1   9   5     1818.68     1588.05     78.66 o
   2   9   5     6637.24     6394.28    336.39 o
   3   9   5       54.57       46.53     12.81 o
   4   9   5     1531.17     1631.16     64.21 o
   5   9   5     1324.57     1303.17     53.92 o
   6   9   5      509.36      472.78     35.58 o
   7   9   5      179.22      148.77     22.54 o
   8   9   5      806.20      786.64     60.96 o
   9   9   5      152.81       87.46     25.39 o
  10   9   5      769.82      803.29     68.87 o
  11   9   5     1425.99     1366.13    104.26 o
  12   9   5      248.38      409.70    117.21 o
 -13  10   5       83.26       32.44     68.22 o
 -12  10   5      835.53      775.86     71.97 o
 -11  10   5      320.29      352.85     46.06 o
 -10  10   5      240.72      299.27     36.88 o
  -9  10   5       70.46       68.07     14.99 o
  -8  10   5      688.18      660.89     44.06 o
  -7  10   5      173.44      180.09     22.47 o
  -6  10   5       44.32       52.16     11.68 o
  -5  10   5      783.94      696.83     38.01 o
  -4  10   5     1548.62     1494.42     63.52 o
  -3  10   5     2232.82     2147.39     83.09 o
  -2  10   5     1787.90     1962.19     66.63 o
  -1  10   5      193.84      180.08     17.63 o
   0  10   5        8.59        8.30      5.65 o
   1  10   5       65.81      103.72     21.17 o
   2  10   5     1119.33     1117.58     65.86 o
   3  10   5       16.84        6.45     14.59 o
   4  10   5      103.74      111.15     16.97 o
   5  10   5        2.09        0.78     11.14 o
   6  10   5      636.24      626.99     38.90 o
   7  10   5      129.05      150.34     22.25 o
   8  10   5       42.00       72.11     18.05 o
   9  10   5       82.00       83.35     24.37 o
  10  10   5       11.23        2.22     20.31 o
  11  10   5       12.63       -1.66     20.97 o
 -12  11   5      123.37       52.75     18.35 o
 -11  11   5      488.88      439.53     59.67 o
 -10  11   5     3552.11     3454.82    147.86 o
  -9  11   5      172.11      157.32     27.05 o
  -8  11   5      247.00      230.57     29.65 o
  -7  11   5      217.44      183.60     30.86 o
  -6  11   5     1221.90     1245.76     55.37 o
  -5  11   5     3363.15     3217.74    115.33 o
  -4  11   5      828.23      818.63     42.05 o
  -3  11   5     2097.16     1942.58     63.82 o
  -2  11   5      460.74      455.10     25.66 o
  -1  11   5      319.20      260.98     21.86 o
   0  11   5     2335.21     2273.85     67.53 o
   1  11   5       99.24      135.93     18.68 o
   2  11   5      471.33      424.56     43.31 o
   3  11   5     4116.42     4337.71    132.23 o
   4  11   5       49.09       47.52     13.80 o
   5  11   5     2752.76     2702.44     96.23 o
   6  11   5     2894.17     2732.38    103.36 o
   7  11   5      283.18      234.77     30.89 o
   8  11   5      210.36      179.87     36.69 o
   9  11   5      802.24      746.09     64.25 o
  10  11   5      126.32      118.81     27.52 o
  11  11   5      446.34      632.44    138.84 o
 -12  12   5      557.91      697.46     82.07 o
 -11  12   5       41.84       14.58     22.22 o
 -10  12   5     1652.47     1751.38    113.12 o
  -9  12   5      285.22      324.68     38.06 o
  -8  12   5        7.95        3.34     16.86 o
  -7  12   5     1610.12     1586.25     82.17 o
  -6  12   5     1350.43     1283.30     65.16 o
  -5  12   5      263.13      216.25     25.45 o
  -4  12   5     3610.07     3562.53    107.89 o
  -3  12   5      169.08      192.68     23.46 o
  -2  12   5      912.46      826.22     48.97 o
  -1  12   5      157.89      152.18     19.35 o
   0  12   5       19.19       21.88      9.09 o
   1  12   5      807.63      821.36     50.67 o
   2  12   5     1847.58     1827.74     91.06 o
   3  12   5     5306.43     5372.12    153.58 o
   4  12   5     3546.58     3639.87    114.67 o
   5  12   5      341.92      343.49     35.69 o
   6  12   5     1139.16     1180.62     67.90 o
   7  12   5      126.11      114.61     22.28 o
   8  12   5        4.81        8.17     15.98 o
   9  12   5       60.99       25.27     19.69 o
  10  12   5      139.74      149.44     30.05 o
 -12  13   5        1.20      -12.72     39.06 o
 -11  13   5      826.38      872.78     79.58 o
 -10  13   5      178.09      125.01     31.69 o
  -9  13   5      106.55      159.14     35.02 o
  -8  13   5       61.19       83.96     19.20 o
  -7  13   5        1.09       -7.99     13.84 o
  -6  13   5      105.01       74.76     17.16 o
  -5  13   5     1431.73     1394.12     69.38 o
  -4  13   5     1092.57     1120.85     59.65 o
  -3  13   5      140.72      140.24     21.48 o
  -2  13   5      606.40      517.47     39.37 o
  -1  13   5     2178.15     2133.59     79.86 o
   0  13   5      401.82      369.77     42.36 o
   1  13   5        4.07       -8.22     18.48 o
   2  13   5      257.99      285.88     37.03 o
   3  13   5      311.22      402.65     43.23 o
   4  13   5     1468.72     1436.25     71.95 o
   5  13   5     1328.51     1315.81     91.72 o
   6  13   5     2045.15     2007.69     99.98 o
   7  13   5      156.33      190.67     29.49 o
   8  13   5      586.73      540.71     48.67 o
   9  13   5      178.84      239.97     36.09 o
  10  13   5      123.15       13.55     47.75 o
 -11  14   5     1108.26     1282.59    115.06 o
 -10  14   5      103.53       44.82     38.44 o
  -9  14   5      393.89      358.73     54.40 o
  -8  14   5     2475.69     2606.48    114.43 o
  -7  14   5      790.14      760.98     60.30 o
  -6  14   5     2438.71     2464.12     98.14 o
  -5  14   5      792.76      760.69     52.06 o
  -4  14   5      516.08      628.86     46.91 o
  -3  14   5      552.43      609.38     45.63 o
  -2  14   5     1019.14     1032.71     57.41 o
  -1  14   5     1935.62     1842.47     76.88 o
   0  14   5     1692.21     1602.05     91.80 o
   1  14   5     1080.87     1095.18     87.60 o
   2  14   5     2543.12     2655.76    116.61 o
   3  14   5     1921.42     2043.48    114.40 o
   4  14   5      495.86      515.74     43.74 o
   5  14   5     2879.14     2759.46    132.23 o
   6  14   5      259.90      291.65     38.29 o
   7  14   5      281.53      189.65     30.04 o
   8  14   5      837.89      756.31     59.95 o
   9  14   5      480.28      617.90     80.62 o
 -10  15   5      100.66      114.55     30.18 o
  -9  15   5       60.47       24.73     22.24 o
  -8  15   5      900.88      950.98     80.06 o
  -7  15   5       78.80       39.96     22.83 o
  -6  15   5      167.53      179.01     39.43 o
  -5  15   5        3.39       24.27     17.61 o
  -4  15   5      418.22      399.82     37.97 o
  -3  15   5       17.29       10.34     12.32 o
  -2  15   5      520.15      470.91     46.83 o
  -1  15   5      743.25      743.38     58.70 o
   0  15   5      930.01     1064.51     76.83 o
   1  15   5      466.45      462.25     58.23 o
   2  15   5       24.28       11.66     20.38 o
   3  15   5      161.50      137.25     26.45 o
   4  15   5        4.26        3.87     13.12 o
   5  15   5      180.55      254.53     45.18 o
   6  15   5      669.46      684.79     58.51 o
   7  15   5     1416.11     1440.86     89.82 o
   8  15   5      389.85      379.80     46.36 o
   9  15   5       50.93      185.98     98.63 o
 -10  16   5       47.03      128.18     55.30 o
  -9  16   5      498.43      606.46     78.12 o
  -8  16   5      577.60      559.14     62.43 o
  -7  16   5     2104.37     2061.06    119.53 o
  -6  16   5     1057.86     1136.82     86.38 o
  -5  16   5      976.10      864.52     60.11 o
  -4  16   5        4.58       -9.93     15.08 o
  -3  16   5      794.91      797.54     63.52 o
  -2  16   5     1237.28     1282.98     80.33 o
  -1  16   5     2352.38     2237.14    106.14 o
   0  16   5     2056.29     2345.16    118.53 o
   1  16   5      905.78      831.54     98.43 o
   2  16   5        5.76       -5.38     24.95 o
   3  16   5      475.05      464.78     48.68 o
   4  16   5      250.03      299.43     85.45 o
   5  16   5     1096.33     1155.69     88.82 o
   6  16   5        2.19       -3.95     22.03 o
   7  16   5      516.08      588.08     64.98 o
   8  16   5      498.42      570.23    141.12 o
  -9  17   5      168.31      141.08     72.91 o
  -8  17   5        2.60      -18.87     29.47 o
  -7  17   5      380.13      425.91     54.97 o
  -6  17   5      487.14      540.25     60.79 o
  -5  17   5      447.18      423.54     55.18 o
  -4  17   5      109.76       92.64     20.04 o
  -3  17   5      450.53      449.38     46.96 o
  -2  17   5      391.36      272.70     38.54 o
  -1  17   5      362.60      286.08     39.26 o
   0  17   5      935.84      986.75     87.81 o
   1  17   5       78.11       56.06     20.89 o
   2  17   5        2.81       -1.67     23.92 o
   3  17   5      105.75       83.02     21.29 o
   4  17   5      154.64       34.61     28.69 o
   5  17   5        5.50        4.25     22.30 o
   6  17   5      608.15      873.48    160.81 o
   7  17   5      199.46      247.21     86.19 o
  -7  18   5     1105.06     1022.98    179.16 o
  -6  18   5       18.19       53.53     26.68 o
  -5  18   5      119.45      257.22     46.25 o
  -4  18   5      555.16      552.54     62.88 o
  -3  18   5       56.97       66.17     32.36 o
  -2  18   5     2008.89     2087.10    108.99 o
  -1  18   5      795.60      890.09     70.18 o
   0  18   5        6.54        3.96     20.51 o
   1  18   5        3.49        7.39     24.54 o
   2  18   5       45.12       81.33     31.73 o
   3  18   5       23.88       -6.82     20.99 o
   4  18   5      721.44      774.23    113.41 o
   5  18   5      145.90      231.78    165.65 o
  -6  19   5        4.12       -7.89     33.03 o
  -5  19   5      817.53      786.19    115.84 o
  -4  19   5       22.01        2.12     39.08 o
  -3  19   5       23.36       33.93     27.92 o
  -2  19   5      421.90      465.54     59.08 o
  -1  19   5       84.48       43.12     18.64 o
   0  19   5       34.82       34.87     22.44 o
   1  19   5     1192.01     1276.28    107.87 o
   2  19   5        2.16       -7.40     24.09 o
   3  19   5      306.63      422.21     88.69 o
   4  19   5       18.73       21.61     53.38 o
  -4  20   5       15.17       71.69     38.63 o
  -3  20   5      570.88      451.52     81.36 o
  -2  20   5      927.88     1039.01     91.75 o
  -1  20   5      126.86      167.11     41.63 o
   0  20   5      556.70      584.31    148.08 o
   1  20   5       96.74       90.32    126.53 o
   2  20   5      656.44      818.84    113.47 o
 -14   0   6     1479.61     1493.21    141.13 o
 -12   0   6      512.25      597.37     81.00 o
 -10   0   6     5122.93     5246.35    236.08 o
  -8   0   6     1501.98     1411.13     78.04 o
  -6   0   6      373.91      286.82     32.77 o
  -4   0   6    28230.79    28158.67    382.04 o
  -2   0   6     3936.90     3891.75    115.35 o
   0   0   6      728.48      691.51     39.49 o
   2   0   6    18838.00    18911.49    219.22 o
   4   0   6     2034.37     1957.11     56.40 o
   6   0   6     2194.17     2189.06     66.82 o
   8   0   6      854.75      817.30     72.24 o
  10   0   6     1301.47     1389.69    110.61 o
  12   0   6     1776.56     1809.31    141.00 o
 -15   1   6      289.71      360.20     97.49 o
 -14   1   6     1115.65     1247.01     91.64 o
 -13   1   6     1337.39     1325.62     90.18 o
 -12   1   6       58.32       41.95     20.02 o
 -11   1   6        4.52        6.79     16.40 o
 -10   1   6      839.69      870.71     52.78 o
  -9   1   6       59.11       48.54     12.07 o
  -8   1   6     4360.72     4418.09    105.13 o
  -7   1   6     1759.67     1861.28     62.19 o
  -6   1   6     2020.15     1980.99     62.30 o
  -5   1   6     5305.08     5157.57    131.90 o
  -4   1   6     2663.71     2425.69     55.90 o
  -3   1   6       29.95       49.55      6.70 o
  -2   1   6     6871.84     7053.02    142.06 o
  -1   1   6        7.60       15.42      4.72 o
   0   1   6     2445.08     2257.54     51.91 o
   1   1   6     2956.63     2867.65     48.91 o
   2   1   6     5600.27     5647.28     95.40 o
   3   1   6     6389.52     6440.89     78.43 o
   4   1   6     3123.07     3001.66     52.42 o
   5   1   6      111.19      130.27     11.24 o
   6   1   6     3451.88     3275.08     67.99 o
   7   1   6      765.64      736.21     42.23 o
   8   1   6     3252.73     3260.36    105.30 o
   9   1   6     4732.07     4872.52    138.81 o
  10   1   6      109.69       62.74     14.49 o
  11   1   6      729.18      865.29     63.18 o
  12   1   6      370.29      434.79     48.91 o
  13   1   6      124.95      159.58     69.79 o
 -15   2   6      522.61      337.98    101.24 o
 -14   2   6       40.07       -1.39     36.73 o
 -13   2   6     1293.84     1368.48     90.56 o
 -12   2   6      894.37      812.93     65.88 o
 -11   2   6     1441.64     1378.86     82.99 o
 -10   2   6      266.54      249.31     31.66 o
  -9   2   6     8562.22     9171.53    168.37 o
  -8   2   6     2029.64     2121.19     68.69 o
  -7   2   6      108.63       69.85     12.83 o
  -6   2   6       63.76       76.96     11.72 o
  -5   2   6     1573.77     1399.26     44.18 o
  -4   2   6     4004.27     3812.31     78.65 o
  -3   2   6    23730.13    23351.77    273.85 o
  -2   2   6     1297.38     1374.16     41.61 o
  -1   2   6      274.19      289.06     14.06 o
   0   2   6        0.13       -0.42      3.64 o
   1   2   6     6355.37     6116.49     79.06 o
   2   2   6     1106.10     1040.11     26.96 o
   3   2   6    10795.94    10986.03    113.00 o
   4   2   6     2362.44     2528.14     46.27 o
   5   2   6       24.00       26.59     10.41 o
   6   2   6      214.26      182.57     17.46 o
   7   2   6     6280.48     6150.90    118.71 o
   8   2   6     1213.16     1106.99     59.35 o
   9   2   6      307.57      281.26     32.66 o
  10   2   6       36.90       -9.79     13.72 o
  11   2   6        3.20       59.24     20.23 o
  12   2   6        2.26      -25.92     24.80 o
  13   2   6     2149.44     2362.89    194.05 o
 -15   3   6      857.76      952.71    170.94 o
 -14   3   6       59.38       40.83     30.88 o
 -13   3   6     1040.56     1126.67    100.72 o
 -12   3   6       58.11       21.53     17.63 o
 -11   3   6       17.98       22.51     15.33 o
 -10   3   6      464.89      440.97     43.52 o
  -9   3   6     8568.33     8732.87    275.50 o
  -8   3   6       30.24       34.41      9.47 o
  -7   3   6       83.39       87.06     13.90 o
  -6   3   6        8.54       13.70      8.41 o
  -5   3   6      159.79      128.77     15.96 o
  -4   3   6     1058.95     1095.53     39.48 o
  -3   3   6     5374.12     5401.32    140.58 o
  -2   3   6       11.36       11.17      6.30 o
  -1   3   6     6697.17     7100.32    118.63 o
   0   3   6      848.18      855.45     22.42 o
   1   3   6     5107.54     5295.07     63.40 o
   2   3   6      850.36      682.78     20.91 o
   3   3   6       53.62       68.52      7.28 o
   4   3   6     1289.90     1305.70     37.34 o
   5   3   6     2313.33     2291.92     57.44 o
   6   3   6      482.70      491.00     29.42 o
   7   3   6     2628.29     2461.20     76.38 o
   8   3   6      397.74      433.53     34.24 o
   9   3   6       99.13       88.93     18.04 o
  10   3   6     1248.28     1191.71     78.89 o
  11   3   6        6.81        8.81     21.14 o
  12   3   6      245.57      224.05     39.24 o
 -14   4   6     1577.01     2082.40    145.29 o
 -13   4   6      881.54      833.39     87.21 o
 -12   4   6       14.75       22.64     36.06 o
 -11   4   6       83.78      100.15     23.23 o
 -10   4   6      669.99      698.18     58.10 o
  -9   4   6      162.09      143.46     24.04 o
  -8   4   6     9496.08     9761.45    173.26 o
  -7   4   6       48.71       26.46      8.67 o
  -6   4   6     1610.63     1544.95     60.65 o
  -5   4   6      473.19      461.16     30.42 o
  -4   4   6     5030.86     4914.47    117.44 o
  -3   4   6     1716.96     1707.52     41.75 o
  -2   4   6     8645.86     9443.92    218.24 o
  -1   4   6       83.46      127.21      9.34 o
   0   4   6      324.48      173.02     10.68 o
   1   4   6      222.45      254.89     12.10 o
   2   4   6     5549.54     5333.30     71.52 o
   3   4   6     4336.24     4472.58     73.37 o
   4   4   6      148.93      192.81     13.75 o
   5   4   6      398.07      391.00     21.87 o
   6   4   6     2102.45     2158.88     61.79 o
   7   4   6       65.56       43.26     10.40 o
   8   4   6     5833.02     6043.60    140.11 o
   9   4   6      432.04      362.44     40.50 o
  10   4   6        9.94       27.38     20.36 o
  11   4   6        0.38      -32.39     21.59 o
  12   4   6      506.84      539.97     56.19 o
 -14   5   6       34.71       28.15     37.05 o
 -13   5   6      105.56       93.49     35.03 o
 -12   5   6      786.48      811.32    102.91 o
 -11   5   6       16.24       13.36     15.08 o
 -10   5   6       77.34      100.83     22.62 o
  -9   5   6       11.43       28.13     15.48 o
  -8   5   6       14.60       14.90     10.31 o
  -7   5   6      406.23      386.15     30.05 o
  -6   5   6        4.03       -2.58      9.76 o
  -5   5   6     2414.35     2315.52     81.66 o
  -4   5   6        7.96       12.33      7.46 o
  -3   5   6     3607.23     3890.42     59.01 o
  -2   5   6      770.12      709.45     21.21 o
  -1   5   6     6722.79     7264.31     91.18 o
   0   5   6     6901.88     7373.34    151.82 o
   1   5   6      594.21      574.78     24.36 o
   2   5   6      965.23     1077.13     31.36 o
   3   5   6      191.14      185.38     11.85 o
   4   5   6      558.09      491.21     21.67 o
   5   5   6      484.40      496.92     24.81 o
   6   5   6     2369.57     2371.25     69.84 o
   7   5   6       83.28       62.11     11.53 o
   8   5   6        6.85        0.09     11.60 o
   9   5   6      193.82      193.55     28.99 o
  10   5   6        2.56        3.96     17.91 o
  11   5   6      220.74      280.45     38.26 o
  12   5   6      463.18      454.61     53.07 o
 -14   6   6      690.16      705.50     73.53 o
 -13   6   6      595.12      726.95     80.65 o
 -12   6   6      165.43      139.38     33.82 o
 -11   6   6       97.99       76.51     17.42 o
 -10   6   6        3.55        7.45     17.48 o
  -9   6   6     2850.20     3035.90     99.69 o
  -8   6   6      869.36      851.56     66.56 o
  -7   6   6     5718.97     5477.58    157.55 o
  -6   6   6       64.01       67.71     10.10 o
  -5   6   6      607.12      562.20     23.87 o
  -4   6   6     1275.08     1355.57     47.44 o
  -3   6   6     8831.37     8994.60    229.23 o
  -2   6   6      131.65      103.98      9.33 o
  -1   6   6     1553.31     1484.44     38.73 o
   0   6   6        3.50        2.56      3.77 o
   1   6   6     8120.82     7952.49    113.89 o
   2   6   6      861.30      819.45     43.21 o
   3   6   6     4164.69     4123.30     77.10 o
   4   6   6      741.14      652.49     33.49 o
   5   6   6      120.72      106.92     11.60 o
   6   6   6      234.58      208.49     20.34 o
   7   6   6     4444.87     4644.20    108.76 o
   8   6   6     1317.36     1229.85     68.54 o
   9   6   6     1868.20     1783.63     86.86 o
  10   6   6       22.18       27.97     18.86 o
  11   6   6      304.16      264.34     40.67 o
  12   6   6      284.84      257.39     75.36 o
 -14   7   6       30.68       66.97     34.58 o
 -13   7   6      122.24      184.30     46.20 o
 -12   7   6        4.00        3.50     33.07 o
 -11   7   6        7.08       10.18     22.88 o
 -10   7   6      344.54      363.43     37.08 o
  -9   7   6      237.71      243.73     29.50 o
  -8   7   6     1067.80     1027.84     59.12 o
  -7   7   6     1004.61      926.61     54.85 o
  -6   7   6      106.24       89.19     14.42 o
  -5   7   6     1207.52     1162.46     42.18 o
  -4   7   6      713.39      668.08     29.16 o
  -3   7   6     1730.10     1616.94     69.73 o
  -2   7   6     5658.54     5897.21    138.27 o
  -1   7   6      763.54      679.52     34.18 o
   0   7   6     2355.94     2498.32     64.74 o
   1   7   6     3039.96     2995.39     95.60 o
   2   7   6       31.48       12.18     10.78 o
   3   7   6     2175.67     1931.87     62.60 o
   4   7   6     3452.83     3378.21     82.95 o
   5   7   6      204.18      187.35     18.24 o
   6   7   6     2389.44     2334.70     69.78 o
   7   7   6        8.70       -9.47     11.09 o
   8   7   6      172.47      226.09     26.81 o
   9   7   6      729.01      760.26     57.15 o
  10   7   6      965.25      863.51     69.43 o
  11   7   6      402.19      480.26     54.60 o
  12   7   6      424.63      371.63     78.81 o
 -14   8   6      388.93      506.92    117.54 o
 -13   8   6        1.05       28.68     37.27 o
 -12   8   6     1150.60     1221.40     98.18 o
 -11   8   6        5.47       25.50     19.21 o
 -10   8   6     1144.46     1154.89     61.16 o
  -9   8   6      372.59      380.24     34.49 o
  -8   8   6     2242.88     2286.48     81.88 o
  -7   8   6      484.66      441.61     43.38 o
  -6   8   6     1340.65     1249.43     51.23 o
  -5   8   6      720.67      666.78     35.36 o
  -4   8   6     6521.85     6681.31    107.91 o
  -3   8   6      128.62      127.55     19.88 o
  -2   8   6     2538.91     2505.76     92.35 o
  -1   8   6       34.62       42.01      5.95 o
   0   8   6      145.52      194.43     10.13 o
   1   8   6     2984.86     3182.90    101.56 o
   2   8   6     5265.04     4816.22    166.16 o
   3   8   6       79.49       47.96     11.14 o
   4   8   6     1033.14     1010.70     44.57 o
   5   8   6      755.98      678.00     37.47 o
   6   8   6      718.56      828.27     41.71 o
   7   8   6      416.75      348.58     31.16 o
   8   8   6      358.52      321.06     32.23 o
   9   8   6      165.76      167.92     29.95 o
  10   8   6      505.06      554.60     69.45 o
  11   8   6      565.98      528.34     65.08 o
 -13   9   6      649.44      595.45     76.15 o
 -12   9   6        5.70        3.75     21.63 o
 -11   9   6      250.57      243.73     37.94 o
 -10   9   6      740.59      678.52     53.53 o
  -9   9   6      997.25      944.34     55.02 o
  -8   9   6     2149.99     2060.42     79.12 o
  -7   9   6     1851.60     1962.44     71.58 o
  -6   9   6     1258.41     1173.17     51.41 o
  -5   9   6     1819.01     1791.36     60.34 o
  -4   9   6     2872.17     2540.62     88.03 o
  -3   9   6     6001.20     6148.31    260.06 o
  -2   9   6     4617.58     4776.66    106.59 o
  -1   9   6     1735.32     1675.56     34.73 o
   0   9   6     2455.66     2565.80     50.85 o
   1   9   6     7160.39     7230.74    168.57 o
   2   9   6      644.69      578.78     43.04 o
   3   9   6     4109.83     4008.45    115.13 o
   4   9   6      395.84      407.28     30.55 o
   5   9   6     1490.15     1410.33     59.90 o
   6   9   6      184.72      201.38     22.50 o
   7   9   6      666.44      699.43     47.02 o
   8   9   6      302.43      279.53     34.01 o
   9   9   6     1203.98     1302.11     76.76 o
  10   9   6      520.57      471.17     51.91 o
  11   9   6     1025.28     1257.06    140.14 o
 -13  10   6     1600.45     1550.13    176.46 o
 -12  10   6        2.91       -4.56     28.79 o
 -11  10   6      629.06      610.96     59.88 o
 -10  10   6     1781.22     1774.82     90.11 o
  -9  10   6      351.82      363.23     39.66 o
  -8  10   6      633.49      623.80     49.99 o
  -7  10   6     1538.49     1534.77     71.27 o
  -6  10   6      343.31      325.53     29.78 o
  -5  10   6     1895.12     1835.24     74.32 o
  -4  10   6     2859.27     2854.15     91.85 o
  -3  10   6     2888.50     2788.53     87.64 o
  -2  10   6        9.62        5.14      8.55 o
  -1  10   6      785.30      834.64     40.75 o
   0  10   6        5.96        4.39      7.77 o
   1  10   6      401.83      395.59     23.86 o
   2  10   6     1535.36     1681.82     77.48 o
   3  10   6     1563.05     1527.77     74.22 o
   4  10   6       58.97       50.28     22.00 o
   5  10   6     1267.55     1222.16     60.12 o
   6  10   6      413.47      368.86     30.95 o
   7  10   6        7.37       -3.65     13.49 o
   8  10   6        6.44       -2.20     16.56 o
   9  10   6       29.87       27.56     21.61 o
  10  10   6      134.96       91.27     31.70 o
  11  10   6      427.86      552.19    143.17 o
 -12  11   6      311.74      328.24     48.07 o
 -11  11   6     1548.31     1674.34    105.18 o
 -10  11   6       12.27        5.81     21.49 o
  -9  11   6      589.93      599.76     52.31 o
  -8  11   6      745.14      859.81     60.30 o
  -7  11   6       18.62       13.36     14.83 o
  -6  11   6     1317.38     1328.60     66.55 o
  -5  11   6     4922.10     4970.79    131.72 o
  -4  11   6     7151.80     7494.71    164.47 o
  -3  11   6      208.10      203.22     23.47 o
  -2  11   6       34.16       20.93      9.19 o
  -1  11   6      459.64      411.92     29.65 o
   0  11   6       11.80       15.70      8.88 o
   1  11   6     5808.02     5918.96    354.10 o
   2  11   6     9593.13     9461.84    212.10 o
   3  11   6        0.38        8.92     13.30 o
   4  11   6     1349.26     1417.01     71.19 o
   5  11   6     1037.08     1103.93     58.50 o
   6  11   6      388.49      322.67     35.74 o
   7  11   6     1431.31     1408.21     77.65 o
   8  11   6     1034.33      999.70     68.09 o
   9  11   6      136.87      123.01     32.28 o
  10  11   6      953.40     1107.62     82.96 o
 -12  12   6      225.05      205.79     44.90 o
 -11  12   6      834.27     1000.70     83.14 o
 -10  12   6      172.45      199.55     38.62 o
  -9  12   6      646.51      668.76     56.16 o
  -8  12   6     1100.34     1087.68     96.97 o
  -7  12   6        4.07       -0.99     14.96 o
  -6  12   6      506.23      532.77     42.68 o
  -5  12   6     1139.99     1065.90     59.81 o
  -4  12   6      788.41      759.13     47.82 o
  -3  12   6     1538.66     1575.56     68.74 o
  -2  12   6      283.46      307.87     28.80 o
  -1  12   6      126.10      147.54     21.70 o
   0  12   6     6614.88     6643.59    206.86 o
   1  12   6     1439.49     1336.71     71.27 o
   2  12   6     4638.77     4791.60    144.27 o
   3  12   6     1662.12     1601.05     81.36 o
   4  12   6       25.83       23.98     14.58 o
   5  12   6     1063.31     1127.41     65.14 o
   6  12   6      357.22      330.38     36.96 o
   7  12   6        1.94        9.17     19.59 o
   8  12   6        2.92      -12.87     15.66 o
   9  12   6       89.54       72.60     23.34 o
  10  12   6      189.46      201.42     63.05 o
 -11  13   6       12.09        2.95     59.48 o
 -10  13   6     1971.78     1894.45    113.52 o
  -9  13   6        2.37       19.83     18.34 o
  -8  13   6        3.76      -11.03     16.39 o
  -7  13   6      157.66      167.47     27.66 o
  -6  13   6        3.32        4.77     15.23 o
  -5  13   6      442.41      424.39     37.59 o
  -4  13   6     1981.67     2031.50     83.35 o
  -3  13   6        9.65       17.09     15.23 o
  -2  13   6      256.36      266.74     29.14 o
  -1  13   6     1539.40     1487.36     90.38 o
   0  13   6      930.97      817.80     67.26 o
   1  13   6      519.46      520.48     45.99 o
   2  13   6      116.55       75.57     18.69 o
   3  13   6     1574.52     1448.84     79.98 o
   4  13   6       37.29       38.21     21.87 o
   5  13   6      539.11      533.91     44.65 o
   6  13   6     3648.90     3575.76    139.63 o
   7  13   6      975.95     1027.84     68.69 o
   8  13   6       79.65       39.92     18.53 o
   9  13   6       17.62       -8.00     24.11 o
 -11  14   6        6.78        7.75     25.02 o
 -10  14   6       54.52       -8.39     32.27 o
  -9  14   6      751.78      746.54     62.37 o
  -8  14   6       36.92       23.89     19.03 o
  -7  14   6     2030.24     2203.03    120.63 o
  -6  14   6     1125.31     1154.44     66.96 o
  -5  14   6      915.14      863.59     56.69 o
  -4  14   6       17.30       40.74     13.48 o
  -3  14   6      101.63       59.80     20.40 o
  -2  14   6     1550.36     1463.70     82.56 o
  -1  14   6      993.83      944.87     74.22 o
   0  14   6     1931.52     1898.44    127.04 o
   1  14   6     2723.25     2488.40    121.56 o
   2  14   6      283.57      308.73     41.87 o
   3  14   6      196.50      153.53     31.60 o
   4  14   6     1415.33     1484.80     78.11 o
   5  14   6      496.30      454.80     57.33 o
   6  14   6      333.72      431.62     48.73 o
   7  14   6      261.41      238.42     51.72 o
   8  14   6      223.02      247.88     35.45 o
   9  14   6      348.38      372.96     58.82 o
 -10  15   6       74.53       42.66     29.13 o
  -9  15   6       92.28       81.39     31.93 o
  -8  15   6       65.23       74.62     24.75 o
  -7  15   6      298.42      276.41     37.13 o
  -6  15   6       10.92        3.12     13.90 o
  -5  15   6      310.73      412.67     40.48 o
  -4  15   6       12.53       22.89     17.16 o
  -3  15   6      280.14      267.36     36.54 o
  -2  15   6       42.98       31.70     33.21 o
  -1  15   6       93.36       55.05     21.86 o
   0  15   6      814.93      923.68     75.08 o
   1  15   6      194.02      216.98     47.26 o
   2  15   6       11.85       10.67     28.36 o
   3  15   6      525.55      531.42     58.84 o
   4  15   6      153.90      155.62     40.41 o
   5  15   6      175.49      126.49     47.86 o
   6  15   6      946.56     1076.70     77.22 o
   7  15   6      121.88      164.56     38.13 o
   8  15   6        7.55       33.12     21.84 o
  -9  16   6      123.89      123.21     41.34 o
  -8  16   6     1115.40     1075.80     87.36 o
  -7  16   6      871.01      893.85     78.33 o
  -6  16   6      577.56      630.53     68.07 o
  -5  16   6      590.40      650.03     59.88 o
  -4  16   6       60.09       46.46     23.67 o
  -3  16   6       56.27       55.03     21.64 o
  -2  16   6      820.57      802.67     65.01 o
  -1  16   6     1618.90     1633.44     92.36 o
   0  16   6      972.98     1059.25     82.55 o
   1  16   6      200.43      187.18     36.46 o
   2  16   6       27.06        2.80     15.93 o
   3  16   6       87.42       75.23     25.63 o
   4  16   6      595.58      465.64     56.92 o
   5  16   6      345.01      345.78     57.11 o
   6  16   6      179.71      143.22     39.86 o
   7  16   6      167.63       71.72     25.90 o
  -8  17   6      540.51      477.73    118.45 o
  -7  17   6       13.01      -11.03     39.62 o
  -6  17   6        5.13      -26.19     24.79 o
  -5  17   6      214.66      224.72     37.41 o
  -4  17   6       40.79       42.38     18.26 o
  -3  17   6       54.78        2.20     25.87 o
  -2  17   6     2057.80     2190.76    111.05 o
  -1  17   6      637.65      601.34     56.56 o
   0  17   6        0.94       -4.16     25.61 o
   1  17   6      541.38      616.23     64.03 o
   2  17   6        1.79       39.44     24.30 o
   3  17   6       62.25       42.07     19.91 o
   4  17   6      322.55      416.92     57.83 o
   5  17   6      177.57      197.71     46.59 o
   6  17   6       34.64       32.35     42.23 o
  -7  18   6      173.38      196.97     85.02 o
  -6  18   6      943.97      876.04    102.41 o
  -5  18   6      181.29      217.31     55.18 o
  -4  18   6      162.84      167.15     34.29 o
  -3  18   6      875.11      982.16     77.25 o
  -2  18   6      656.26      725.17     71.89 o
  -1  18   6      151.39       98.65     28.80 o
   0  18   6     1320.34     1369.58     99.04 o
   1  18   6        1.60       44.36     25.07 o
   2  18   6      231.01      255.02     42.52 o
   3  18   6      310.25      277.14     42.82 o
   4  18   6      433.15      485.40     75.60 o
  -6  19   6      785.11      663.52    148.30 o
  -5  19   6        0.13       29.65     63.07 o
  -4  19   6      323.71      301.95     88.96 o
  -3  19   6       34.57       85.19     28.18 o
  -2  19   6      207.13      220.57     34.82 o
  -1  19   6      103.60      154.34     33.45 o
   0  19   6     1799.62     2145.56    128.99 o
   1  19   6       17.11       23.30     31.66 o
   2  19   6      603.96      800.85     89.40 o
   3  19   6      387.95      400.23     68.40 o
  -3  20   6      101.65       36.26     48.40 o
  -2  20   6      739.08      644.51    133.60 o
  -1  20   6     1071.68     1266.46    137.07 o
   0  20   6      274.93      259.91     58.09 o
   1  20   6       58.19       59.82     48.95 o
 -13   0   7     2478.37     2604.22    184.56 o
 -11   0   7       24.83        6.85     22.16 o
  -9   0   7    15573.87    16118.88    360.78 o
  -7   0   7     1426.08     1388.86     78.94 o
  -5   0   7     2043.10     1779.72     65.16 o
  -3   0   7    23051.14    22589.33    419.17 o
  -1   0   7      174.60      151.04     21.41 o
   1   0   7     7506.29     7465.85    143.77 o
   3   0   7    18621.54    19351.27    244.48 o
   5   0   7      937.91      869.86     42.50 o
   7   0   7        7.13       -4.05     12.79 o
   9   0   7        8.46        9.06     16.86 o
  11   0   7      275.62      281.54     53.65 o
 -15   1   7      125.36      229.33     89.00 o
 -14   1   7     1637.10     1698.48    128.15 o
 -13   1   7      544.35      545.89     59.05 o
 -12   1   7       24.35       48.43     23.21 o
 -11   1   7      122.93      133.28     22.51 o
 -10   1   7      130.39       89.38     18.67 o
  -9   1   7     1489.27     1580.69     62.59 o
  -8   1   7     1286.42     1252.46     57.51 o
  -7   1   7     3506.82     3483.20     92.67 o
  -6   1   7      186.56      173.31     17.65 o
  -5   1   7     2492.70     2278.75     58.42 o
  -4   1   7       35.17       18.27      6.00 o
  -3   1   7     1190.78      920.02     36.66 o
  -2   1   7      735.19      744.69     35.10 o
  -1   1   7     3279.64     2896.10     68.50 o
   0   1   7      370.52      273.76     16.98 o
   1   1   7     7098.54     7008.21    111.11 o
   2   1   7     9627.39     9931.09    142.98 o
   3   1   7     3867.09     3922.82     58.73 o
   4   1   7      402.49      384.11     17.79 o
   5   1   7     4368.23     4535.45     72.28 o
   6   1   7     1032.64     1011.71     38.47 o
   7   1   7     2197.23     2128.27     67.65 o
   8   1   7     3036.55     3081.66     96.88 o
   9   1   7      278.19      310.41     28.98 o
  10   1   7      464.65      541.97     45.64 o
  11   1   7     1532.64     1593.17     90.53 o
  12   1   7       15.99       13.60     25.99 o
 -14   2   7     3257.13     3822.20    198.74 o
 -13   2   7        1.79        5.70     23.18 o
 -12   2   7     1360.92     1288.53     84.91 o
 -11   2   7      105.46       90.61     29.37 o
 -10   2   7      480.44      507.58     43.05 o
  -9   2   7      493.77      448.64     32.45 o
  -8   2   7     5882.35     6131.19    133.23 o
  -7   2   7     1378.58     1366.51     55.60 o
  -6   2   7      113.58      109.01     12.64 o
  -5   2   7      379.76      314.36     22.63 o
  -4   2   7    13261.19    12996.89    183.42 o
  -3   2   7     1342.10     1327.18     40.70 o
  -2   2   7     8173.85     7989.42    114.92 o
  -1   2   7     1209.30     1152.52     29.07 o
   0   2   7      427.38      441.20     19.28 o
   1   2   7     1376.39     1379.34     35.20 o
   2   2   7    14338.25    14916.09    178.36 o
   3   2   7     1732.40     1679.60     37.15 o
   4   2   7      281.12      255.17     14.11 o
   5   2   7       10.34       10.80      5.71 o
   6   2   7       70.82       91.68     12.71 o
   7   2   7      333.98      310.98     27.42 o
   8   2   7     2620.22     2704.01     91.35 o
   9   2   7      420.95      490.30     44.63 o
  10   2   7        2.17        7.05     18.64 o
  11   2   7        0.93        2.68     19.47 o
  12   2   7      909.38      942.23    102.91 o
 -14   3   7      128.73       -4.73     28.63 o
 -13   3   7      659.87      498.15     66.14 o
 -12   3   7      144.57      159.21     31.00 o
 -11   3   7       91.48       89.75     28.10 o
 -10   3   7     1907.27     1934.81     95.05 o
  -9   3   7        7.17        0.70     15.13 o
  -8   3   7     1160.03     1136.69     48.68 o
  -7   3   7       29.62       27.56      9.83 o
  -6   3   7       94.61      111.55     17.24 o
  -5   3   7       55.83       56.87     12.84 o
  -4   3   7    10921.34    11249.85    165.56 o
  -3   3   7     1320.61     1359.42     41.24 o
  -2   3   7     4867.60     4785.85     80.06 o
  -1   3   7      608.80      637.49     21.96 o
   0   3   7       15.14        6.84      4.23 o
   1   3   7       99.65      109.08      7.39 o
   2   3   7     1874.07     1869.27     38.36 o
   3   3   7      628.94      581.28     21.02 o
   4   3   7     1273.39     1226.41     34.25 o
   5   3   7       60.55       57.67      9.44 o
   6   3   7     5039.66     5049.40    100.66 o
   7   3   7      445.54      452.00     33.79 o
   8   3   7      115.88       87.23     17.56 o
   9   3   7      223.16      186.33     29.26 o
  10   3   7       89.26       90.82     28.43 o
  11   3   7       17.44      -15.43     24.38 o
  12   3   7     1733.91     1626.21    133.66 o
 -14   4   7      531.71      468.88     71.79 o
 -13   4   7      786.37      587.52     91.92 o
 -12   4   7      788.35      780.98    101.55 o
 -11   4   7       33.95       41.23     20.26 o
 -10   4   7       12.39        5.82     14.69 o
  -9   4   7     4461.23     4621.39    136.85 o
  -8   4   7      741.56      682.04     44.20 o
  -7   4   7     1315.86     1243.43     50.30 o
  -6   4   7        9.72       29.40     11.52 o
  -5   4   7      309.76      363.80     28.63 o
  -4   4   7     2468.22     2591.69     76.03 o
  -3   4   7     8729.88     8652.23    229.36 o
  -2   4   7      784.82      780.68     25.79 o
  -1   4   7      505.77      726.78     24.46 o
   0   4   7      272.72      249.83     14.67 o
   1   4   7     4625.57     4823.31     94.25 o
   2   4   7       96.08      112.27      9.78 o
   3   4   7     1359.18     1376.88     41.93 o
   4   4   7      274.72      304.01     17.51 o
   5   4   7       37.31       13.05      6.08 o
   6   4   7      812.37      796.87     40.98 o
   7   4   7     6910.58     6596.56    147.61 o
   8   4   7       10.48       21.43     14.08 o
   9   4   7      620.33      632.32     56.45 o
  10   4   7       74.85       85.40     24.11 o
  11   4   7      140.51      144.13     27.57 o
  12   4   7       27.18      -93.72     62.48 o
 -14   5   7      114.04       89.97     29.49 o
 -13   5   7      541.17      405.85     72.11 o
 -12   5   7        7.74       10.54     27.23 o
 -11   5   7      176.17      148.72     25.07 o
 -10   5   7        1.55       -6.55     13.63 o
  -9   5   7      596.70      592.71     51.57 o
  -8   5   7      542.29      507.69     36.66 o
  -7   5   7     1436.58     1399.51     86.20 o
  -6   5   7      309.37      249.48     33.11 o
  -5   5   7      222.12      175.29     17.00 o
  -4   5   7     1561.75     1648.45     42.91 o
  -3   5   7     2041.47     2203.49     52.92 o
  -2   5   7     5946.55     6395.56     81.87 o
  -1   5   7        8.17       15.56      4.62 o
   0   5   7       51.55       56.06      7.76 o
   1   5   7      293.89      279.51     15.25 o
   2   5   7      426.95      488.30     20.33 o
   3   5   7       95.95       89.41     10.07 o
   4   5   7     1542.42     1479.97     43.91 o
   5   5   7      862.94      846.51     38.17 o
   6   5   7     1363.02     1357.57     52.03 o
   7   5   7      105.74      119.74     16.36 o
   8   5   7        7.86       11.64     13.21 o
   9   5   7       36.97       37.02     17.79 o
  10   5   7      186.32      184.24     41.19 o
  11   5   7      285.48      272.08     40.21 o
  12   5   7      213.76      290.87     71.43 o
 -14   6   7      137.41       75.40     75.93 o
 -13   6   7       27.11       53.89     50.90 o
 -12   6   7       63.03       72.42     45.89 o
 -11   6   7        1.24        6.94     20.05 o
 -10   6   7      541.38      507.66     49.70 o
  -9   6   7     1731.71     1857.04     93.69 o
  -8   6   7     4599.01     4546.67    149.93 o
  -7   6   7     1040.83     1106.75     61.29 o
  -6   6   7      153.52      114.94     20.38 o
  -5   6   7      367.11      399.95     22.26 o
  -4   6   7      626.94      620.18     23.82 o
  -3   6   7       47.23       73.56     11.00 o
  -2   6   7     5014.45     5205.23    101.96 o
  -1   6   7      296.90      254.65     15.53 o
   0   6   7      259.38      212.85     17.62 o
   1   6   7      823.24      945.08     29.61 o
   2   6   7     1438.80     1425.88     45.29 o
   3   6   7      345.81      299.78     24.56 o
   4   6   7      281.34      255.41     21.92 o
   5   6   7       25.38       11.38      9.07 o
   6   6   7     1469.10     1412.48     54.34 o
   7   6   7     1091.74     1162.79     53.21 o
   8   6   7     1777.29     1756.06     85.31 o
   9   6   7       21.70        9.56     16.31 o
  10   6   7       34.30       21.78     19.13 o
  11   6   7      346.21      377.11     50.43 o
 -14   7   7       41.24       67.47     37.59 o
 -13   7   7      106.69       75.33     63.02 o
 -12   7   7      343.38      344.84    101.49 o
 -11   7   7       71.99       57.94     20.72 o
 -10   7   7       18.98       36.65     19.05 o
  -9   7   7     1874.19     1734.41     92.98 o
  -8   7   7      167.92      116.83     24.51 o
  -7   7   7       50.02       23.06     16.51 o
  -6   7   7       60.48       52.48     15.58 o
  -5   7   7      245.23      217.40     20.34 o
  -4   7   7     1659.31     1618.40     50.47 o
  -3   7   7    10139.60    10282.97    215.07 o
  -2   7   7     6060.20     5619.75    138.30 o
  -1   7   7     1594.70     1388.43     44.74 o
   0   7   7      318.23      332.97     21.57 o
   1   7   7      889.04      901.43     31.29 o
   2   7   7     1484.72     1391.28     59.70 o
   3   7   7     2694.12     2426.31     74.69 o
   4   7   7     3153.26     3015.84     80.22 o
   5   7   7     2586.78     2698.32     90.07 o
   6   7   7       42.70       48.14     11.55 o
   7   7   7      659.05      635.36     41.00 o
   8   7   7      206.16      189.83     28.95 o
   9   7   7     1030.36     1042.71     68.76 o
  10   7   7       21.75       41.98     21.55 o
  11   7   7      517.02      653.57     63.83 o
 -13   8   7     1546.29     1545.67    151.55 o
 -12   8   7        0.98      -17.45     43.83 o
 -11   8   7      958.70     1070.63     91.60 o
 -10   8   7     1603.67     1673.20    116.95 o
  -9   8   7      305.20      421.45     47.02 o
  -8   8   7     1752.22     1673.05     91.72 o
  -7   8   7     2051.22     2182.91     91.79 o
  -6   8   7        9.43        7.14     10.45 o
  -5   8   7     1139.97     1065.48     70.33 o
  -4   8   7     1911.35     1860.53     76.11 o
  -3   8   7     6825.25     6876.76    186.09 o
  -2   8   7     2941.35     2856.30     83.97 o
  -1   8   7      161.91      187.39     13.13 o
   0   8   7     1146.21     1075.42     38.68 o
   1   8   7      742.73      821.11     44.57 o
   2   8   7      885.75      909.44     55.85 o
   3   8   7     2058.97     2028.34     79.56 o
   4   8   7       21.18       16.40      9.54 o
   5   8   7       70.88       64.44     12.36 o
   6   8   7      674.34      670.58     38.81 o
   7   8   7     1022.82      981.78     52.23 o
   8   8   7      891.65      816.60     58.64 o
   9   8   7      228.18      233.42     31.90 o
  10   8   7       10.67       48.13     17.71 o
  11   8   7      210.21      121.32    103.83 o
 -13   9   7       17.86        3.46     33.57 o
 -12   9   7      369.94      447.26     60.85 o
 -11   9   7       12.64       41.37     41.32 o
 -10   9   7      140.75      171.99     31.28 o
  -9   9   7       44.39        9.48     19.62 o
  -8   9   7     1277.79     1189.51     77.09 o
  -7   9   7      193.11      190.86     27.05 o
  -6   9   7     2689.19     2493.95     97.47 o
  -5   9   7     3438.77     3461.18    123.71 o
  -4   9   7     4527.64     4683.32    130.31 o
  -3   9   7      917.59      816.68     48.82 o
  -2   9   7     3120.43     3247.03    109.86 o
  -1   9   7      412.95      438.64     23.89 o
   0   9   7     1479.83     1497.82     45.08 o
   1   9   7     5681.96     6025.32    135.47 o
   2   9   7     2065.47     2017.37     86.49 o
   3   9   7     1090.24     1018.88     56.72 o
   4   9   7     4799.94     4614.06    112.63 o
   5   9   7       92.58       96.66     19.07 o
   6   9   7      440.16      528.74     35.31 o
   7   9   7     1037.20     1087.06     56.71 o
   8   9   7     1796.96     1835.26     97.70 o
   9   9   7        2.15      -11.33     19.15 o
  10   9   7     2059.37     2111.36    116.41 o
 -13  10   7      111.47       59.81     82.14 o
 -12  10   7     2944.77     3221.59    173.43 o
 -11  10   7     1164.17     1131.58     98.99 o
 -10  10   7     1202.69     1180.05     84.11 o
  -9  10   7      610.92      565.81     49.70 o
  -8  10   7      581.48      619.59     51.09 o
  -7  10   7      356.87      339.45     34.58 o
  -6  10   7     1885.33     1905.64     86.59 o
  -5  10   7      979.20     1040.65     61.48 o
  -4  10   7     3990.96     3950.67    121.57 o
  -3  10   7      718.29      773.01     49.48 o
  -2  10   7     3128.30     3167.02    118.24 o
  -1  10   7       15.48       13.60      8.66 o
   0  10   7       30.81       24.84     11.16 o
   1  10   7      417.85      430.77     40.71 o
   2  10   7     3020.41     2750.17    105.40 o
   3  10   7     1205.46     1194.39     63.34 o
   4  10   7     1574.76     1744.84     73.05 o
   5  10   7       83.42       58.84     11.48 o
   6  10   7      178.69      179.39     26.92 o
   7  10   7      137.69      100.39     17.44 o
   8  10   7      284.47      263.15     34.26 o
   9  10   7      548.03      532.77     57.37 o
  10  10   7      100.05      106.92     40.63 o
 -12  11   7       11.12       37.92     35.33 o
 -11  11   7       26.80      -19.78     27.71 o
 -10  11   7     2630.43     2812.05    120.51 o
  -9  11   7      360.80      370.73     41.23 o
  -8  11   7        1.19       -4.71     15.98 o
  -7  11   7     2357.56     2283.28     92.92 o
  -6  11   7       28.06       30.83     12.48 o
  -5  11   7     2122.66     2168.24     92.07 o
  -4  11   7      483.46      494.50     43.56 o
  -3  11   7       23.90        7.86     12.10 o
  -2  11   7       87.75       87.56     17.37 o
  -1  11   7      254.39      296.60     32.80 o
   0  11   7     4487.38     4691.25    170.48 o
   1  11   7     6949.64     6884.86    194.94 o
   2  11   7     1132.23     1014.49     65.26 o
   3  11   7     1655.79     1645.80     76.65 o
   4  11   7       13.92       15.76     24.25 o
   5  11   7      499.13      587.83     44.09 o
   6  11   7     3302.77     3208.62    124.99 o
   7  11   7      719.32      793.34     55.02 o
   8  11   7      203.03      166.23     25.56 o
   9  11   7     1244.85     1351.23     91.83 o
  10  11   7        0.25        7.51     38.15 o
 -12  12   7      153.09       47.04     32.72 o
 -11  12   7      483.51      490.75     55.51 o
 -10  12   7      541.10      622.17     63.16 o
  -9  12   7      437.43      527.11     49.45 o
  -8  12   7        7.27      -16.40     15.19 o
  -7  12   7     2160.74     2160.19     91.49 o
  -6  12   7       91.41       78.09     32.18 o
  -5  12   7       87.75       75.65     17.37 o
  -4  12   7      469.19      450.59     40.94 o
  -3  12   7     1239.45     1287.31     73.95 o
  -2  12   7       22.28        5.33     16.26 o
  -1  12   7     8399.27     8360.26    232.77 o
   0  12   7      187.67      157.48     24.72 o
   1  12   7     1166.09     1114.16     90.94 o
   2  12   7      725.18      722.53     55.69 o
   3  12   7      756.73      802.21     54.49 o
   4  12   7      183.20      155.76     22.32 o
   5  12   7      196.93      193.49     26.83 o
   6  12   7       19.91       35.20     17.76 o
   7  12   7      241.64      202.81     29.02 o
   8  12   7       16.05       -0.28     15.06 o
   9  12   7       67.67       16.20     27.02 o
 -11  13   7      412.32      417.38     55.03 o
 -10  13   7      120.69      169.69     34.33 o
  -9  13   7     2118.84     2240.07    108.09 o
  -8  13   7      108.53       64.69     20.90 o
  -7  13   7     1093.83     1121.46     67.14 o
  -6  13   7      270.84      306.64     34.76 o
  -5  13   7     2760.95     2761.65    102.44 o
  -4  13   7      186.79      164.05     34.61 o
  -3  13   7      900.30      876.97     71.73 o
  -2  13   7      165.57      179.60     35.02 o
  -1  13   7       44.14       18.17     23.01 o
   0  13   7     2313.60     2456.83    121.07 o
   1  13   7     1462.44     1476.40     80.20 o
   2  13   7     1354.88     1377.85     78.81 o
   3  13   7       56.80       69.57     29.16 o
   4  13   7      320.74      347.15     35.82 o
   5  13   7     1379.76     1569.87     84.74 o
   6  13   7      359.62      344.96     40.42 o
   7  13   7     1140.76     1177.32     74.03 o
   8  13   7      456.97      519.80     46.17 o
   9  13   7      524.30      509.29     88.17 o
 -11  14   7       23.71       42.49     42.42 o
 -10  14   7       55.82        1.80     28.73 o
  -9  14   7       15.55       34.50     21.69 o
  -8  14   7     1873.89     2013.60    120.87 o
  -7  14   7        4.42       17.24     14.72 o
  -6  14   7      466.93      459.28     42.54 o
  -5  14   7       47.36       34.70     15.50 o
  -4  14   7      793.81      782.44     67.25 o
  -3  14   7      441.06      381.27     47.07 o
  -2  14   7     1337.76     1317.33     89.93 o
  -1  14   7     1178.35     1100.72     81.54 o
   0  14   7     2671.28     2983.91    137.91 o
   1  14   7      141.24      136.91     29.02 o
   2  14   7       75.85       95.61     22.96 o
   3  14   7        7.48      -26.99     17.99 o
   4  14   7      152.87      131.72     23.71 o
   5  14   7       85.41       96.98     22.55 o
   6  14   7      195.44      228.50     32.51 o
   7  14   7        1.17       -2.14     18.23 o
   8  14   7      632.02      735.59     74.77 o
 -10  15   7      329.62      465.35     68.64 o
  -9  15   7      103.13       78.19     35.56 o
  -8  15   7      129.33      126.92     26.46 o
  -7  15   7        5.56       -2.33     15.64 o
  -6  15   7       91.68       47.71     24.56 o
  -5  15   7      115.57      116.09     24.15 o
  -4  15   7      586.68      526.93     52.81 o
  -3  15   7      320.41      340.62     48.02 o
  -2  15   7      502.80      511.65     65.86 o
  -1  15   7      323.20      213.18     43.33 o
   0  15   7        5.34      -20.27     21.79 o
   1  15   7       63.51       39.03     32.26 o
   2  15   7       31.81       16.55     19.91 o
   3  15   7       63.67       74.70     22.17 o
   4  15   7       62.84       40.85     16.26 o
   5  15   7      309.27      249.83     45.91 o
   6  15   7       78.72       49.08     25.96 o
   7  15   7      436.83      419.87     51.99 o
  -8  16   7      310.14      213.56     48.72 o
  -7  16   7      360.72      355.75     52.78 o
  -6  16   7      991.82     1026.74     78.08 o
  -5  16   7        6.45       25.77     19.92 o
  -4  16   7        8.98       19.58     18.66 o
  -3  16   7       28.10       16.56     18.33 o
  -2  16   7       88.09      117.32     30.34 o
  -1  16   7      530.26      586.50     62.19 o
   0  16   7     2118.98     2066.67    120.23 o
   1  16   7        5.50      -39.58     26.38 o
   2  16   7      108.30       82.55     25.13 o
   3  16   7       30.95       20.03     19.55 o
   4  16   7       13.40       -1.16     18.68 o
   5  16   7       10.16        4.79     26.57 o
   6  16   7      458.20      500.48     55.54 o
  -8  17   7       17.04      -26.36     34.87 o
  -7  17   7      274.83      366.12     67.10 o
  -6  17   7       87.59       73.87     27.42 o
  -5  17   7       60.59       20.62     23.99 o
  -4  17   7      891.46      797.13     69.41 o
  -3  17   7      313.92      328.31     49.07 o
  -2  17   7      169.12      166.68     36.46 o
  -1  17   7      718.07      855.06    120.44 o
   0  17   7      602.87      582.55     64.41 o
   1  17   7      138.38       77.91     27.23 o
   2  17   7      558.09      528.34     64.55 o
   3  17   7      357.88      307.78     38.16 o
   4  17   7       34.65       51.28     40.19 o
   5  17   7      296.14      383.40     66.49 o
  -7  18   7      468.10      558.83    130.21 o
  -6  18   7      423.22      316.88     76.91 o
  -5  18   7      983.40      986.34     88.30 o
  -4  18   7      213.75      233.58     40.35 o
  -3  18   7        2.92       25.78     20.14 o
  -2  18   7       75.16       94.33     27.21 o
  -1  18   7     2318.98     2480.42    138.92 o
   0  18   7        7.46       13.56     24.78 o
   1  18   7      311.71      274.76     47.91 o
   2  18   7        1.47        3.52     22.94 o
   3  18   7       90.87       53.22     27.75 o
   4  18   7      262.65      182.29    107.62 o
  -5  19   7     1224.77      969.27    177.56 o
  -4  19   7      224.09      427.35    124.92 o
  -3  19   7      321.99      385.57     70.29 o
  -2  19   7      703.45      661.17     72.17 o
  -1  19   7      327.12      371.30     63.62 o
   0  19   7       14.75      -50.69     36.39 o
   1  19   7      974.84     1210.07    111.16 o
   2  19   7        0.05       40.91     38.58 o
 -14   0   8     2739.35     3123.95    211.74 o
 -12   0   8     3497.72     3673.02    299.62 o
 -10   0   8      230.69      190.97     60.39 o
  -8   0   8     6232.09     6288.41    236.20 o
  -6   0   8     2468.14     2576.62     85.99 o
  -4   0   8    13988.73    13236.19    292.57 o
  -2   0   8    15675.14    15233.81    401.23 o
   0   0   8        7.47       10.08      8.48 o
   2   0   8    28466.58    28360.29    371.63 o
   4   0   8     1866.44     1890.45     65.44 o
   6   0   8     5114.12     5279.26    147.49 o
   8   0   8     7951.62     8091.25    228.96 o
  10   0   8      320.92      293.85     55.87 o
 -14   1   8      462.76      464.12     75.71 o
 -13   1   8      624.56      651.80     76.45 o
 -12   1   8        8.23        0.48     17.35 o
 -11   1   8      168.97      173.94     29.63 o
 -10   1   8      175.76      161.62     23.26 o
  -9   1   8        2.64       -3.84     12.20 o
  -8   1   8      428.31      387.85     31.29 o
  -7   1   8     2952.62     2850.81     80.48 o
  -6   1   8     2016.33     2049.47     56.67 o
  -5   1   8      993.41      970.64     36.71 o
  -4   1   8     1736.37     1603.58     53.51 o
  -3   1   8        9.77       13.38      7.52 o
  -2   1   8       68.86       29.30      9.03 o
  -1   1   8     3567.79     3630.62     82.86 o
   0   1   8     3654.66     3741.96     89.84 o
   1   1   8     3341.42     3181.68     58.77 o
   2   1   8     4002.08     3983.67     62.27 o
   3   1   8     4224.63     4350.94     65.35 o
   4   1   8     5236.90     5463.92     79.26 o
   5   1   8     2661.46     2709.71     56.22 o
   6   1   8      282.40      291.96     22.52 o
   7   1   8      609.70      571.18     34.88 o
   8   1   8       90.42       40.06     20.36 o
   9   1   8      336.21      376.61     35.66 o
  10   1   8     2811.17     2720.45    117.67 o
  11   1   8      383.94      372.75     44.51 o
  12   1   8      345.27      218.16     86.07 o
 -14   2   8      392.46      317.71     54.61 o
 -13   2   8     2128.45     2451.82    191.41 o
 -12   2   8      144.21      126.15     31.40 o
 -11   2   8       13.70       15.88     17.52 o
 -10   2   8      113.66      107.55     22.33 o
  -9   2   8     3686.36     3849.07    107.05 o
  -8   2   8     3850.09     3827.55     97.69 o
  -7   2   8     6259.94     6080.51    167.52 o
  -6   2   8        7.86        8.67      9.67 o
  -5   2   8      978.95      928.95     41.01 o
  -4   2   8     2311.96     2411.27     61.81 o
  -3   2   8     6104.58     5306.08    104.22 o
  -2   2   8     3503.36     3426.08     70.46 o
  -1   2   8     4134.83     4173.96     96.57 o
   0   2   8     1855.01     1840.31     50.14 o
   1   2   8      554.26      528.91     23.50 o
   2   2   8       12.62       10.28      6.18 o
   3   2   8    12490.16    12733.62    134.35 o
   4   2   8       39.07       24.07      5.30 o
   5   2   8      122.49      112.74     10.63 o
   6   2   8     2340.58     2367.04     63.76 o
   7   2   8      671.39      642.67     40.95 o
   8   2   8     1473.39     1304.37     62.17 o
   9   2   8     3152.05     2983.44    106.58 o
  10   2   8       74.85       64.60     26.87 o
  11   2   8       50.43       34.15     21.22 o
 -14   3   8     1928.50     1942.76    142.50 o
 -13   3   8      251.57      247.36     75.45 o
 -12   3   8       72.60       36.78     19.43 o
 -11   3   8      798.01      781.20     77.33 o
 -10   3   8        1.68       11.79     12.83 o
  -9   3   8     1006.10     1045.28     57.78 o
  -8   3   8      878.77      879.87     47.86 o
  -7   3   8       29.55       40.29      9.92 o
  -6   3   8       12.50       12.00      7.64 o
  -5   3   8     1128.52     1152.35     46.14 o
  -4   3   8     1113.65     1133.19     40.81 o
  -3   3   8     2678.70     2488.16     87.56 o
  -2   3   8     3722.78     3749.72     64.95 o
  -1   3   8        7.77        5.00      7.60 o
   0   3   8     1136.76     1062.85     32.36 o
   1   3   8      706.43      708.45     21.14 o
   2   3   8     1176.83     1204.52     31.83 o
   3   3   8     1483.00     1505.50     36.23 o
   4   3   8      479.14      497.66     21.83 o
   5   3   8     1072.16     1063.33     40.98 o
   6   3   8      600.21      525.91     32.64 o
   7   3   8      171.46      195.95     23.34 o
   8   3   8      166.37      155.32     24.25 o
   9   3   8      336.09      320.45     36.35 o
  10   3   8      599.48      537.32     45.79 o
  11   3   8      904.07      964.13     72.60 o
 -14   4   8      980.28      913.01     95.29 o
 -13   4   8      325.11      267.56     55.59 o
 -12   4   8       32.19       47.27     26.31 o
 -11   4   8      120.81      122.44     28.27 o
 -10   4   8      179.66      147.33     25.74 o
  -9   4   8       81.54       60.21     20.12 o
  -8   4   8     7857.23     7914.42    163.14 o
  -7   4   8      651.51      595.71     36.14 o
  -6   4   8      108.21       90.16     15.25 o
  -5   4   8        5.20       -9.27      9.42 o
  -4   4   8       17.23       27.14      8.18 o
  -3   4   8       49.74       46.31      8.69 o
  -2   4   8     4015.85     3818.66     85.18 o
  -1   4   8     1686.58     1602.02     40.81 o
   0   4   8        6.70       -0.92      3.55 o
   1   4   8      364.75      412.22     21.16 o
   2   4   8     2801.69     2865.45     55.41 o
   3   4   8      110.58      109.10     11.81 o
   4   4   8      537.67      520.39     26.63 o
   5   4   8      139.91      123.45     13.48 o
   6   4   8      128.39      154.63     18.62 o
   7   4   8       46.57       53.54     12.00 o
   8   4   8     1400.74     1464.72     73.09 o
   9   4   8        0.53      -27.33     18.22 o
  10   4   8      282.79      349.66     42.39 o
  11   4   8       27.92       29.99     21.20 o
 -14   5   8       12.09        6.15     97.23 o
 -13   5   8       12.13        9.65     57.59 o
 -12   5   8        8.99        3.06     23.06 o
 -11   5   8       18.89       -9.07     15.73 o
 -10   5   8      922.81      834.57     65.12 o
  -9   5   8     1535.77     1349.39     80.31 o
  -8   5   8      295.29      354.24     32.77 o
  -7   5   8      343.72      308.49     29.57 o
  -6   5   8      692.40      686.95     43.00 o
  -5   5   8      925.82     1003.66     41.44 o
  -4   5   8     7628.50     8101.05    133.68 o
  -3   5   8     3723.06     3693.52     72.02 o
  -2   5   8      294.96      306.55     18.40 o
  -1   5   8      140.97      105.13      9.68 o
   0   5   8      229.63      252.82     17.90 o
   1   5   8       85.47       42.65      6.86 o
   2   5   8      354.64      342.81     20.45 o
   3   5   8     1629.07     1472.05     43.89 o
   4   5   8       46.76       51.65     11.02 o
   5   5   8     2080.04     2065.53     59.88 o
   6   5   8     1565.58     1506.27     54.68 o
   7   5   8      171.58      144.19     19.72 o
   8   5   8        7.92       -1.32     22.53 o
   9   5   8      171.19      189.02     32.47 o
  10   5   8        1.97       10.02     26.20 o
  11   5   8      286.80      297.69     47.06 o
 -13   6   8       91.04      282.37     70.28 o
 -12   6   8        5.29       -8.63     64.87 o
 -11   6   8       48.67       -7.59     20.01 o
 -10   6   8     1029.33     1047.91     73.97 o
  -9   6   8      390.91      433.28     45.48 o
  -8   6   8     2038.79     2099.41     82.60 o
  -7   6   8     1777.77     1797.03     81.12 o
  -6   6   8        3.69        1.86     10.00 o
  -5   6   8      115.21      144.00     22.23 o
  -4   6   8        2.87        1.01      5.70 o
  -3   6   8     1225.24     1154.03     34.25 o
  -2   6   8     2842.27     2868.81     72.91 o
  -1   6   8       84.38      101.35      9.22 o
   0   6   8     1185.53     1183.20     53.90 o
   1   6   8      107.19       97.11     10.03 o
   2   6   8       15.49       29.52      7.19 o
   3   6   8      302.61      253.62     21.90 o
   4   6   8      827.61      824.06     38.91 o
   5   6   8        4.88       20.15      9.04 o
   6   6   8      182.27      147.20     17.69 o
   7   6   8     1013.68      932.48     54.43 o
   8   6   8      114.08      148.79     25.63 o
   9   6   8       13.79       12.32     17.82 o
  10   6   8        0.89        6.88     25.38 o
  11   6   8      284.22      230.32    111.36 o
 -13   7   8      105.11      102.15     40.55 o
 -12   7   8      254.72      339.12     68.59 o
 -11   7   8       73.95       73.21     23.54 o
 -10   7   8       25.67       -3.34     21.52 o
  -9   7   8      513.61      451.33     48.11 o
  -8   7   8     1168.88     1038.05     70.66 o
  -7   7   8       36.99       13.62     14.16 o
  -6   7   8      462.65      500.01     41.24 o
  -5   7   8     1661.81     1599.58     72.51 o
  -4   7   8     1755.64     1679.71     71.48 o
  -3   7   8      187.71      149.57     22.54 o
  -2   7   8     3868.78     3965.97     74.87 o
  -1   7   8     1068.92      990.09     40.45 o
   0   7   8      962.75      954.46     42.98 o
   1   7   8     5978.96     6412.70    130.65 o
   2   7   8      792.84      737.10     35.82 o
   3   7   8       46.02       51.88     14.36 o
   4   7   8     1720.58     1904.05     60.97 o
   5   7   8     1031.18      895.41     42.79 o
   6   7   8     1955.81     1835.84     63.52 o
   7   7   8     1251.68     1268.90     61.07 o
   8   7   8      949.15      879.61     62.53 o
   9   7   8       59.13       25.09     24.20 o
  10   7   8      281.70      311.78     39.65 o
  11   7   8        4.38      -32.23     29.97 o
 -13   8   8      186.36      160.36     48.53 o
 -12   8   8     1367.84     1380.70    137.70 o
 -11   8   8      163.30      117.60     29.07 o
 -10   8   8      149.83      104.62     24.63 o
  -9   8   8     4147.35     4448.40    161.70 o
  -8   8   8     1150.75     1063.93     66.91 o
  -7   8   8     1333.11     1175.04     72.42 o
  -6   8   8     1650.56     1633.12     78.37 o
  -5   8   8      327.58      297.03     31.91 o
  -4   8   8     1794.58     1708.98     73.97 o
  -3   8   8     7115.44     7467.78    289.56 o
  -2   8   8      613.85      581.78     29.94 o
  -1   8   8      367.83      373.98     23.97 o
   0   8   8        7.56        3.00      6.65 o
   1   8   8      868.43      966.72     50.35 o
   2   8   8     2382.34     2339.04     83.41 o
   3   8   8     1407.32     1286.08     58.95 o
   4   8   8      878.67      875.65     46.52 o
   5   8   8      516.94      531.41     35.31 o
   6   8   8     1075.34      925.82     45.66 o
   7   8   8      945.85      914.04     53.30 o
   8   8   8       49.51       80.96     21.51 o
   9   8   8      170.94      145.24     38.59 o
  10   8   8        8.65        6.68     17.48 o
 -13   9   8      312.47      175.22     51.81 o
 -12   9   8      441.37      355.14     72.30 o
 -11   9   8        1.51       -1.47     27.10 o
 -10   9   8      569.36      553.72     70.99 o
  -9   9   8     1074.68     1141.18     82.50 o
  -8   9   8      505.90      544.85     48.56 o
  -7   9   8     2657.27     2667.37    106.84 o
  -6   9   8      409.60      417.60     40.58 o
  -5   9   8       23.00       18.78     11.82 o
  -4   9   8     3804.25     3768.97    153.99 o
  -3   9   8     1216.97     1262.31     61.37 o
  -2   9   8      762.67      736.03     34.41 o
  -1   9   8     3702.43     3847.89    111.26 o
   0   9   8      457.23      442.27     39.53 o
   1   9   8     3235.78     3213.48     97.87 o
   2   9   8     4433.40     4281.02    118.48 o
   3   9   8      815.73      904.12     58.34 o
   4   9   8     2196.76     2016.66     78.87 o
   5   9   8      814.20      900.63     49.53 o
   6   9   8     1299.39     1281.45     55.28 o
   7   9   8     1956.52     1759.17     96.51 o
   8   9   8     1036.86      951.48     72.69 o
   9   9   8     2420.89     2526.28    140.01 o
  10   9   8      160.34       33.26     37.94 o
 -12  10   8      547.42      501.79     69.57 o
 -11  10   8     1419.17     1595.34    139.93 o
 -10  10   8      624.36      615.49     62.27 o
  -9  10   8      609.51      549.60     57.08 o
  -8  10   8      823.43      789.15     60.26 o
  -7  10   8      701.25      710.78     54.83 o
  -6  10   8       25.07        0.62     12.83 o
  -5  10   8     2716.30     2898.48    107.58 o
  -4  10   8       49.21       78.13     20.02 o
  -3  10   8     7659.00     7878.87    234.01 o
  -2  10   8     1329.51     1335.53     57.25 o
  -1  10   8      115.09       94.44     20.04 o
   0  10   8       87.15       65.50     18.22 o
   1  10   8     1705.53     1684.36     82.47 o
   2  10   8     1317.50     1232.36     61.31 o
   3  10   8     3891.75     3862.28    122.76 o
   4  10   8      648.34      722.65     47.49 o
   5  10   8      973.51     1002.39     53.99 o
   6  10   8       47.23       66.89     17.23 o
   7  10   8      213.00      188.99     23.89 o
   8  10   8      427.20      434.31     43.19 o
   9  10   8       85.86       73.63     23.80 o
 -12  11   8       73.25       58.71     24.48 o
 -11  11   8       41.93       68.96     26.23 o
 -10  11   8       28.74       26.98     23.62 o
  -9  11   8     1025.58     1112.66     81.41 o
  -8  11   8     1901.91     1895.90     94.92 o
  -7  11   8     1825.29     1832.68     91.51 o
  -6  11   8     1294.27     1268.22     87.99 o
  -5  11   8        6.05       -3.72     12.80 o
  -4  11   8      124.24      147.66     23.60 o
  -3  11   8     3911.96     3935.85    153.09 o
  -2  11   8     1438.45     1449.26     89.33 o
  -1  11   8      124.81       97.46     23.77 o
   0  11   8     2849.66     3061.75    115.78 o
   1  11   8     1117.74     1123.44     68.22 o
   2  11   8     2296.26     2384.72    103.88 o
   3  11   8        5.97      -20.20     13.47 o
   4  11   8      700.95      532.02     42.46 o
   5  11   8      137.31      108.63     19.80 o
   6  11   8      272.85      271.83     33.23 o
   7  11   8     2643.91     2764.04    106.70 o
   8  11   8     2143.53     2199.50    106.51 o
   9  11   8      493.12      502.70     61.88 o
 -11  12   8       57.39       63.77     26.35 o
 -10  12   8      183.58      146.07     33.17 o
  -9  12   8      204.31      205.44     35.65 o
  -8  12   8      816.00      950.46     75.67 o
  -7  12   8        4.66       -8.70     20.76 o
  -6  12   8     1240.03     1389.12     78.89 o
  -5  12   8       96.10       91.37     20.49 o
  -4  12   8     2826.06     3196.06    170.91 o
  -3  12   8      244.32      187.57     32.08 o
  -2  12   8     6210.31     6752.33    211.67 o
  -1  12   8       43.87       14.05     18.73 o
   0  12   8      605.32      678.84     53.30 o
   1  12   8       79.80       72.10     22.63 o
   2  12   8      427.99      390.02     40.61 o
   3  12   8       97.77      116.41     22.72 o
   4  12   8      521.73      529.24     42.28 o
   5  12   8       56.66       44.41     16.76 o
   6  12   8      444.98      506.01     55.91 o
   7  12   8       75.06       94.43     21.98 o
   8  12   8      435.24      425.00     59.36 o
   9  12   8       95.66       29.37     31.99 o
 -11  13   8      247.03      214.80     44.83 o
 -10  13   8      997.76     1150.57    101.09 o
  -9  13   8      268.26      331.64     45.31 o
  -8  13   8       29.28        0.77     21.92 o
  -7  13   8       39.00       72.03     23.83 o
  -6  13   8        8.55       12.81     16.40 o
  -5  13   8       37.71       29.76     19.19 o
  -4  13   8      426.29      353.10     49.40 o
  -3  13   8      627.79      589.67     58.96 o
  -2  13   8        9.72      -12.45     20.12 o
  -1  13   8     1241.51     1328.34     90.31 o
   0  13   8       25.56        8.79     17.65 o
   1  13   8     1636.80     1666.72    102.88 o
   2  13   8      433.08      460.07     47.83 o
   3  13   8      938.31      992.47     64.39 o
   4  13   8       54.56       62.82     16.95 o
   5  13   8      196.97      176.71     34.31 o
   6  13   8      841.77     1083.19     71.52 o
   7  13   8      460.67      353.24     38.79 o
   8  13   8       11.00        1.03     27.75 o
 -10  14   8      220.27      259.00     95.85 o
  -9  14   8      629.38      595.57     73.91 o
  -8  14   8      321.06      277.83     57.72 o
  -7  14   8      172.84      161.07     35.41 o
  -6  14   8      316.34      243.26     50.98 o
  -5  14   8      304.04      259.62     63.16 o
  -4  14   8     1349.33     1481.60    113.04 o
  -3  14   8      322.96      262.13     40.06 o
  -2  14   8      340.10      334.31     47.92 o
  -1  14   8     1801.67     1748.50    106.61 o
   0  14   8      181.85      156.91     60.92 o
   1  14   8      369.96      358.47     46.74 o
   2  14   8        2.11       60.76     27.46 o
   3  14   8       85.20      119.73     26.75 o
   4  14   8       76.83       55.97     16.99 o
   5  14   8      178.40      164.68     29.10 o
   6  14   8        3.45       14.58     17.83 o
   7  14   8      727.45      824.43     79.76 o
  -9  15   8      414.43      486.72     71.56 o
  -8  15   8      147.37       95.32     32.05 o
  -7  15   8        2.11       14.95     24.77 o
  -6  15   8       11.96      -18.92     27.05 o
  -5  15   8      134.83      143.93     33.00 o
  -4  15   8      624.03      776.72     74.38 o
  -3  15   8       23.96      -27.66     22.97 o
  -2  15   8      951.16      894.11     91.00 o
  -1  15   8      621.02      623.65     64.14 o
   0  15   8        6.90        7.44     22.86 o
   1  15   8      192.58      233.82     38.83 o
   2  15   8      887.46      915.11     77.52 o
   3  15   8       77.79       54.59     29.88 o
   4  15   8      147.97      146.99     26.72 o
   5  15   8      275.72      371.69     44.47 o
   6  15   8      523.86      510.54     50.91 o
   7  15   8       61.96       23.80     23.51 o
  -8  16   8       16.10       50.68     37.01 o
  -7  16   8      123.75      122.32     36.82 o
  -6  16   8        8.75       22.83     27.52 o
  -5  16   8      564.28      551.86     63.89 o
  -4  16   8       59.45       68.80     26.79 o
  -3  16   8      106.05       94.06     30.35 o
  -2  16   8        7.92        7.15     18.60 o
  -1  16   8     1761.91     1927.41    119.60 o
   0  16   8       45.58       29.37     25.85 o
   1  16   8      502.50      487.42     58.10 o
   2  16   8      337.30      331.03     49.76 o
   3  16   8      289.80      278.35     35.53 o
   4  16   8       63.07       32.51     22.08 o
   5  16   8      705.35      670.78    106.05 o
   6  16   8      308.19      387.48     67.39 o
  -7  17   8        3.73       15.97     26.08 o
  -6  17   8        0.26       -9.27     24.92 o
  -5  17   8     1138.19     1196.82     97.74 o
  -4  17   8        6.16       22.87     22.75 o
  -3  17   8      987.72     1061.78     90.92 o
  -2  17   8      281.06      297.93     50.56 o
  -1  17   8       35.38       34.05     20.66 o
   0  17   8       51.65       47.98     29.46 o
   1  17   8      722.57      727.88     74.74 o
   2  17   8       81.30       90.71     28.77 o
   3  17   8      303.29      318.12     42.40 o
   4  17   8      965.40     1039.66    107.88 o
  -6  18   8     1508.74     1640.34    241.87 o
  -5  18   8      211.43       97.31     94.77 o
  -4  18   8      626.73      681.95     93.50 o
  -3  18   8       36.98       37.66     19.82 o
  -2  18   8       75.07       25.96     36.44 o
  -1  18   8        6.71       28.48     25.95 o
   0  18   8     2000.10     2134.66    131.70 o
   1  18   8        3.99       28.94     19.14 o
   2  18   8        4.99       19.20     37.70 o
   3  18   8       90.66      115.86     73.84 o
  -3  19   8      226.29      137.48     96.17 o
  -2  19   8        7.63      -13.21     28.49 o
  -1  19   8       91.17        5.69     45.34 o
   0  19   8      424.70      494.87     74.58 o
   1  19   8      460.49      490.85    100.18 o
 -13   0   9     6756.94     7588.64    349.80 o
 -11   0   9      237.33      252.72     52.55 o
  -9   0   9     1312.69     1433.40     92.99 o
  -7   0   9    12911.22    12506.82    238.12 o
  -5   0   9     1471.28     1325.05     68.92 o
  -3   0   9    10815.33     9951.28    257.91 o
  -1   0   9     4670.14     4533.91    149.97 o
   1   0   9     4186.64     4207.68    161.90 o
   3   0   9     8618.13     8815.90    143.91 o
   5   0   9     2733.08     2664.41     79.02 o
   7   0   9     2604.62     2393.02    120.95 o
   9   0   9     5478.88     5946.78    248.79 o
  11   0   9      109.19      143.35     78.38 o
 -14   1   9      702.79      640.85    143.76 o
 -13   1   9       58.52       19.51     34.26 o
 -12   1   9        5.21      -19.33     24.70 o
 -11   1   9       86.91       14.86     19.45 o
 -10   1   9       97.62       75.80     17.62 o
  -9   1   9      228.17      244.31     24.96 o
  -8   1   9     1273.44     1330.12     56.99 o
  -7   1   9      316.84      335.87     27.21 o
  -6   1   9     2395.88     2402.88     64.62 o
  -5   1   9       25.86       34.28      9.00 o
  -4   1   9       46.75       53.34     10.37 o
  -3   1   9     2290.82     2187.82     65.83 o
  -2   1   9     3060.40     2813.90     80.27 o
  -1   1   9       18.91       12.82      7.05 o
   0   1   9     4907.69     4897.88    142.05 o
   1   1   9     1369.26     1465.74     45.35 o
   2   1   9     6125.44     6382.36     86.72 o
   3   1   9     2979.40     2956.57     54.66 o
   4   1   9      551.86      542.02     23.46 o
   5   1   9      150.66      134.78     16.28 o
   6   1   9       85.17       67.26     13.13 o
   7   1   9      843.99      851.77     49.11 o
   8   1   9      565.36      501.01     45.66 o
   9   1   9      582.21      586.90     57.62 o
  10   1   9      707.00      743.05     60.90 o
  11   1   9      619.95      680.39     74.69 o
 -13   2   9      172.28      195.89     63.91 o
 -12   2   9      637.30      691.49     66.93 o
 -11   2   9     1173.79     1230.59    106.78 o
 -10   2   9       62.14       41.41     20.28 o
  -9   2   9       99.80       84.79     14.65 o
  -8   2   9     6832.46     7352.14    159.96 o
  -7   2   9      159.07      176.20     20.10 o
  -6   2   9      834.04      745.03     34.68 o
  -5   2   9      282.69      255.33     20.44 o
  -4   2   9     2661.15     2482.70     74.83 o
  -3   2   9     1194.83     1214.90     47.65 o
  -2   2   9     7193.50     7073.00    129.46 o
  -1   2   9     1464.50     1368.45     43.35 o
   0   2   9      147.44      145.38     15.37 o
   1   2   9      460.27      464.09     23.37 o
   2   2   9     4928.55     5111.45     96.63 o
   3   2   9      105.90      120.62     10.71 o
   4   2   9     1148.40     1153.43     33.73 o
   5   2   9      808.74      893.34     37.99 o
   6   2   9       31.76       28.75     11.47 o
   7   2   9     1532.05     1584.18     67.58 o
   8   2   9     3173.38     3127.51    101.26 o
   9   2   9       35.20       27.83     25.49 o
  10   2   9      175.95      138.45     28.16 o
  11   2   9        0.93      -23.51     56.63 o
 -13   3   9      828.73      903.19     95.22 o
 -12   3   9      281.07      275.68     42.83 o
 -11   3   9        5.06       36.12     32.59 o
 -10   3   9      553.48      602.89     63.15 o
  -9   3   9      406.61      374.97     37.95 o
  -8   3   9       18.90       21.62     14.54 o
  -7   3   9     7414.15     7475.91    147.46 o
  -6   3   9       21.26       24.42      9.06 o
  -5   3   9     1308.71     1275.12     47.50 o
  -4   3   9     1028.98      827.05     39.64 o
  -3   3   9     1307.69     1248.37     41.14 o
  -2   3   9       48.08       49.11      7.18 o
  -1   3   9     3709.05     3714.92     82.89 o
   0   3   9        9.45       10.42      5.65 o
   1   3   9     1185.39     1248.35     33.83 o
   2   3   9      285.17      268.75     15.51 o
   3   3   9     1579.08     1610.54     43.20 o
   4   3   9     1687.83     1713.54     44.57 o
   5   3   9     1259.03     1230.61     46.02 o
   6   3   9     1208.50     1201.77     56.52 o
   7   3   9     1648.74     1561.43     67.62 o
   8   3   9       40.12       29.87     14.00 o
   9   3   9      695.59      810.35     56.55 o
  10   3   9      178.06      125.24     28.26 o
  11   3   9      347.52      427.56     67.19 o
 -13   4   9      222.17      226.27     60.30 o
 -12   4   9        0.17        9.51     21.27 o
 -11   4   9       18.26       30.09     19.35 o
 -10   4   9       32.63       10.69     15.67 o
  -9   4   9     1296.68     1417.24     76.82 o
  -8   4   9        4.82      -10.23     10.73 o
  -7   4   9     1683.20     1690.19     64.63 o
  -6   4   9      143.80      118.77     17.79 o
  -5   4   9     3078.63     2977.30     80.41 o
  -4   4   9      353.27      337.20     22.89 o
  -3   4   9     4097.81     3936.68     78.31 o
  -2   4   9      176.00      177.50     18.03 o
  -1   4   9     1350.46     1418.11     45.79 o
   0   4   9      942.06      873.23     35.53 o
   1   4   9      366.35      298.29     18.29 o
   2   4   9      249.69      236.26     16.47 o
   3   4   9     1672.55     1666.83     44.52 o
   4   4   9        0.64        4.25      7.84 o
   5   4   9       78.67       92.54     14.72 o
   6   4   9      756.80      754.08     39.87 o
   7   4   9      283.71      261.97     25.15 o
   8   4   9       85.26       51.65     15.38 o
   9   4   9       11.76       29.01     12.70 o
  10   4   9      134.65      136.59     26.94 o
  11   4   9      605.44      751.13    346.97 o
 -13   5   9      696.90      750.86    151.28 o
 -12   5   9     1712.81     1884.30    129.20 o
 -11   5   9      207.85      220.13     35.90 o
 -10   5   9      325.08      318.63     42.57 o
  -9   5   9     1413.35     1265.17     80.54 o
  -8   5   9     2197.24     2212.23     77.03 o
  -7   5   9      175.31      151.24     21.96 o
  -6   5   9      710.68      695.23     44.75 o
  -5   5   9     1340.31     1308.78     69.23 o
  -4   5   9      947.21      877.59     37.17 o
  -3   5   9     6961.83     6973.33    129.53 o
  -2   5   9     6637.44     6880.52    117.41 o
  -1   5   9      933.28      956.77     36.38 o
   0   5   9      273.26      283.20     20.45 o
   1   5   9     1895.77     1864.89     60.74 o
   2   5   9     1222.41     1209.50     37.65 o
   3   5   9     1791.30     1876.98     56.95 o
   4   5   9     4533.62     4481.43     90.86 o
   5   5   9      209.58      173.64     16.58 o
   6   5   9     1321.22     1366.93     48.74 o
   7   5   9      667.32      626.32     38.81 o
   8   5   9      367.36      364.77     34.95 o
   9   5   9       10.68        3.95     14.68 o
  10   5   9      567.30      633.76     52.04 o
 -13   6   9        4.01      -37.74     32.94 o
 -12   6   9      179.59      122.18     27.20 o
 -11   6   9       45.30       54.80     23.49 o
 -10   6   9      338.50      294.68     52.22 o
  -9   6   9     3962.40     3988.34    150.54 o
  -8   6   9     4609.98     4681.05    125.74 o
  -7   6   9      488.93      494.34     43.02 o
  -6   6   9      739.93      644.67     55.22 o
  -5   6   9       69.27       45.05     13.86 o
  -4   6   9      272.10      240.85     22.24 o
  -3   6   9     3026.69     3254.10     65.06 o
  -2   6   9     2777.68     2756.34     63.05 o
  -1   6   9      900.97      884.18     34.73 o
   0   6   9      158.03      129.73     14.20 o
   1   6   9       11.24        5.76      8.38 o
   2   6   9      297.36      306.03     20.95 o
   3   6   9      113.36      103.85     15.21 o
   4   6   9       10.20       12.32      9.82 o
   5   6   9      167.33      124.72     14.27 o
   6   6   9        2.13       -1.03     10.37 o
   7   6   9      125.15      119.41     19.16 o
   8   6   9       15.77       12.98     20.03 o
   9   6   9      104.61       48.95     23.52 o
  10   6   9      244.25      229.81     38.93 o
 -13   7   9      297.46      353.83     77.15 o
 -12   7   9       19.29      -40.41     44.30 o
 -11   7   9      109.93      182.01     39.20 o
 -10   7   9      624.37      648.82     59.67 o
  -9   7   9      252.11      278.35     40.42 o
  -8   7   9     1579.97     1614.54     82.74 o
  -7   7   9      987.62     1079.70     65.00 o
  -6   7   9      308.05      321.86     35.13 o
  -5   7   9      381.80      329.52     33.58 o
  -4   7   9     3772.58     3908.63    116.55 o
  -3   7   9     4452.09     4498.48    122.89 o
  -2   7   9      223.60      201.92     23.19 o
  -1   7   9     2485.67     2561.76     72.42 o
   0   7   9      383.74      351.25     25.85 o
   1   7   9       12.97       -6.89     10.70 o
   2   7   9     2117.86     2247.04     77.98 o
   3   7   9     1853.23     1821.14     72.23 o
   4   7   9       85.69       68.34     10.26 o
   5   7   9     4800.24     4749.74    101.68 o
   6   7   9      987.34      886.55     42.20 o
   7   7   9      236.05      230.63     27.65 o
   8   7   9     1822.15     1790.25     85.58 o
   9   7   9      668.53      722.10     58.66 o
  10   7   9       18.96       42.10     29.25 o
 -13   8   9      716.25      971.38    126.17 o
 -12   8   9       16.49       -0.37     32.98 o
 -11   8   9      496.59      540.79     57.33 o
 -10   8   9     1672.67     1706.75    118.31 o
  -9   8   9      141.59      127.76     28.56 o
  -8   8   9     2657.17     2700.18    133.55 o
  -7   8   9     1817.13     1856.95     87.87 o
  -6   8   9        1.49       -1.61     22.54 o
  -5   8   9      370.91      362.12     35.16 o
  -4   8   9      253.54      271.19     29.24 o
  -3   8   9     2768.50     2849.03     83.31 o
  -2   8   9     4793.09     5216.57    297.80 o
  -1   8   9      330.60      322.70     30.50 o
   0   8   9      235.26      195.32     21.68 o
   1   8   9      162.03      177.85     22.14 o
   2   8   9       62.73       74.93     14.99 o
   3   8   9     3622.97     3427.07    103.06 o
   4   8   9     1976.38     1769.40     69.49 o
   5   8   9      501.48      400.68     29.34 o
   6   8   9      527.16      625.04     37.28 o
   7   8   9        3.35      -25.23     16.82 o
   8   8   9      242.75      303.54     33.58 o
   9   8   9      196.16      225.14     30.30 o
  10   8   9        0.55       15.07     36.27 o
 -12   9   9        1.70       64.32     37.90 o
 -11   9   9      145.12      141.99     32.44 o
 -10   9   9       13.09       20.94     19.88 o
  -9   9   9     1195.59     1296.19     89.07 o
  -8   9   9     2035.14     2105.96    102.77 o
  -7   9   9        3.88        7.83     14.46 o
  -6   9   9        9.45       19.41     14.25 o
  -5   9   9      346.16      308.43     34.25 o
  -4   9   9      522.37      458.41     39.71 o
  -3   9   9      521.91      542.65     43.07 o
  -2   9   9      612.25      659.63     41.78 o
  -1   9   9      146.75       78.87     21.91 o
   0   9   9     1437.81     1621.28     81.62 o
   1   9   9     4398.38     4109.36    136.38 o
   2   9   9      303.23      366.58     32.05 o
   3   9   9       10.11        6.70     12.01 o
   4   9   9      582.41      535.72     38.15 o
   5   9   9       67.72       78.15     15.95 o
   6   9   9     2385.78     2268.65     76.68 o
   7   9   9     2574.51     2695.26    105.88 o
   8   9   9     1333.81     1439.67     84.83 o
   9   9   9       29.84       30.76     19.79 o
 -12  10   9     2075.56     2261.39    148.84 o
 -11  10   9      281.10      208.89     39.64 o
 -10  10   9       26.55       26.72     24.69 o
  -9  10   9      344.61      317.55     42.09 o
  -8  10   9      145.57      162.53     28.85 o
  -7  10   9      191.92      206.31     35.49 o
  -6  10   9     6842.31     7035.08    186.49 o
  -5  10   9      368.69      402.68     43.85 o
  -4  10   9     2842.76     2856.11    130.98 o
  -3  10   9     2485.06     2400.09     95.01 o
  -2  10   9      911.73      847.84     57.87 o
  -1  10   9      105.00      109.75     22.00 o
   0  10   9      916.02      999.78     64.95 o
   1  10   9      673.04      743.09     56.35 o
   2  10   9     2886.02     3038.16    119.41 o
   3  10   9      487.05      444.32     41.47 o
   4  10   9     2484.07     2303.50     94.79 o
   5  10   9      330.52      276.24     31.98 o
   6  10   9      108.61       91.54     17.53 o
   7  10   9       48.79       27.75     27.25 o
   8  10   9      641.20      732.93     56.22 o
   9  10   9      148.85      130.00     80.87 o
 -12  11   9      600.48      511.19     68.83 o
 -11  11   9       33.77        2.75     29.60 o
 -10  11   9       88.75       54.85     35.27 o
  -9  11   9      369.95      447.90     53.77 o
  -8  11   9      238.17      205.14     34.56 o
  -7  11   9      474.47      471.43     47.02 o
  -6  11   9      494.70      516.39     68.30 o
  -5  11   9       13.07       16.54     17.78 o
  -4  11   9     3822.46     4032.91    160.64 o
  -3  11   9      177.89      211.57     34.75 o
  -2  11   9       50.81       38.28     33.89 o
  -1  11   9     2350.46     2206.26    115.27 o
   0  11   9       55.54       76.26     18.50 o
   1  11   9     2479.70     2559.39    110.14 o
   2  11   9     1291.30     1351.62     79.83 o
   3  11   9       77.56       90.91     23.39 o
   4  11   9      637.99      737.81     51.43 o
   5  11   9      218.06      158.31     22.61 o
   6  11   9      280.61      260.45     32.60 o
   7  11   9      736.88      700.00     59.01 o
   8  11   9       96.86      124.49     45.21 o
 -11  12   9      608.86      610.77     79.82 o
 -10  12   9        1.58       -7.54     23.46 o
  -9  12   9      342.75      397.70     69.32 o
  -8  12   9       72.08       83.85     27.64 o
  -7  12   9     1545.98     1680.07    114.22 o
  -6  12   9      349.29      336.39     47.82 o
  -5  12   9     2606.01     2770.12    135.70 o
  -4  12   9      468.00      445.85     55.12 o
  -3  12   9      364.10      381.62     55.29 o
  -2  12   9      204.60      205.83     35.93 o
  -1  12   9     1556.07     1670.14    103.16 o
   0  12   9        1.51      -31.13     20.75 o
   1  12   9      339.90      361.09     41.68 o
   2  12   9      648.31      699.16     58.71 o
   3  12   9      140.71      112.53     21.10 o
   4  12   9       81.60       64.80     15.31 o
   5  12   9      453.80      450.05     40.91 o
   6  12   9      200.13      225.23     34.23 o
   7  12   9      370.59      404.14     45.49 o
   8  12   9       28.51       41.92     27.50 o
 -10  13   9      475.15      596.51    110.37 o
  -9  13   9      676.71      622.27     91.49 o
  -8  13   9      238.50      236.12     58.00 o
  -7  13   9     1321.84     1400.01     99.13 o
  -6  13   9       73.06       31.39     26.86 o
  -5  13   9       82.69       94.31     26.43 o
  -4  13   9     3106.36     3368.08    154.29 o
  -3  13   9      865.33      835.00     72.88 o
  -2  13   9     1469.61     1542.73    101.11 o
  -1  13   9      720.03      873.51     76.13 o
   0  13   9      919.45      841.29     74.10 o
   1  13   9       84.60       61.31     30.26 o
   2  13   9     1632.61     1644.76     92.92 o
   3  13   9        8.13        6.47     15.69 o
   4  13   9      218.24      204.75     28.26 o
   5  13   9       83.80      114.17     25.75 o
   6  13   9      285.97      359.44     41.35 o
   7  13   9      315.42      333.48     55.79 o
 -10  14   9      233.98      245.42     51.97 o
  -9  14   9       10.27       -3.54     31.19 o
  -8  14   9      125.45       68.50     23.70 o
  -7  14   9      427.03      341.92     49.65 o
  -6  14   9       79.50       67.04     24.99 o
  -5  14   9     1160.19     1330.70     97.86 o
  -4  14   9       10.05        0.75     30.31 o
  -3  14   9      387.88      374.61     51.15 o
  -2  14   9     1294.97     1443.20    110.97 o
  -1  14   9       11.48       13.53     22.51 o
   0  14   9      484.57      438.93     53.09 o
   1  14   9      154.81       93.45     24.88 o
   2  14   9     1020.38     1059.32    113.19 o
   3  14   9      210.58      168.06     33.54 o
   4  14   9      124.61      100.11     20.98 o
   5  14   9       24.54       64.47     23.17 o
   6  14   9       73.00       57.32     19.89 o
   7  14   9       38.53       56.35     31.47 o
  -9  15   9      787.65      751.66    109.14 o
  -8  15   9      264.28      304.51     50.42 o
  -7  15   9      115.13       51.78     23.97 o
  -6  15   9      780.17      941.10     84.89 o
  -5  15   9     1545.65     1598.23    110.45 o
  -4  15   9      380.12      372.89     52.00 o
  -3  15   9     2258.08     2512.13    137.18 o
  -2  15   9      206.41      199.19     39.16 o
  -1  15   9      191.77      172.69     62.14 o
   0  15   9       10.75       54.27     32.46 o
   1  15   9      666.34      646.98     69.27 o
   2  15   9      274.14      242.52     41.39 o
   3  15   9     1227.93     1179.01     84.90 o
   4  15   9      528.13      587.08     62.15 o
   5  15   9      989.70     1124.09     88.24 o
   6  15   9      236.48      159.95     38.75 o
  -8  16   9      165.23      122.26     38.27 o
  -7  16   9       28.01       27.50     20.40 o
  -6  16   9      236.31      300.68     55.53 o
  -5  16   9       77.95        2.24     28.52 o
  -4  16   9      270.56      264.74     48.24 o
  -3  16   9      298.27      310.12     49.36 o
  -2  16   9      165.80      210.61     42.13 o
  -1  16   9      142.88      134.66     33.91 o
   0  16   9      656.14      662.81     69.98 o
   1  16   9      106.79       50.05     24.53 o
   2  16   9        1.76        7.78     23.08 o
   3  16   9        3.48      -11.09     30.96 o
   4  16   9       65.18      127.86     43.21 o
   5  16   9      251.51      308.88     69.32 o
  -6  17   9      655.64      652.61    106.06 o
  -5  17   9       48.71       11.27     24.14 o
  -4  17   9     1093.25     1044.27     92.54 o
  -3  17   9        9.40       -6.11     25.85 o
  -2  17   9      415.74      449.60     59.97 o
  -1  17   9        5.84       23.67     23.36 o
   0  17   9      102.62      133.20     31.77 o
   1  17   9      660.16      706.56     73.86 o
   2  17   9      625.44      676.32     70.97 o
   3  17   9      198.34      190.83     53.57 o
  -5  18   9      982.77     1441.03    222.47 o
  -4  18   9        8.20       47.30    106.61 o
  -3  18   9        5.94       30.07     39.80 o
  -2  18   9        2.02      -36.35     27.83 o
  -1  18   9      429.82      542.40     75.51 o
   0  18   9       78.24       12.43     49.20 o
   1  18   9     1131.39     1405.35    148.11 o
 -12   0  10      885.32     1064.88    121.71 o
 -10   0  10      103.66      151.94     37.66 o
  -8   0  10     1395.74     1562.59     85.69 o
  -6   0  10     7351.65     6859.74    183.29 o
  -4   0  10     1091.98     1133.29     66.06 o
  -2   0  10     4458.95     4372.82    153.82 o
   0   0  10      557.31      584.20     42.81 o
   2   0  10      533.62      509.90     33.39 o
   4   0  10     4114.68     4184.23    103.53 o
   6   0  10       19.08       19.10     20.05 o
   8   0  10     2730.52     2998.80    176.04 o
  10   0  10     1220.72     1323.92    162.84 o
 -13   1  10       30.28      -16.36     27.40 o
 -12   1  10        8.26       20.49     19.24 o
 -11   1  10      289.54      259.84     37.85 o
 -10   1  10        9.35       23.10     13.43 o
  -9   1  10      875.39      922.80     50.88 o
  -8   1  10      555.85      479.69     35.16 o
  -7   1  10     2932.06     2917.28     76.84 o
  -6   1  10      825.19      807.52     40.36 o
  -5   1  10       38.57       49.00     12.76 o
  -4   1  10       22.58       21.67      8.40 o
  -3   1  10      275.12      241.41     22.53 o
  -2   1  10      520.99      527.77     35.53 o
  -1   1  10     6354.85     6509.66    124.94 o
   0   1  10      678.23      665.56     31.06 o
   1   1  10     3103.76     3068.80     71.48 o
   2   1  10      970.25      968.65     33.09 o
   3   1  10      897.91      896.36     30.25 o
   4   1  10      511.14      476.99     24.65 o
   5   1  10       38.21       33.66     10.93 o
   6   1  10      825.71      723.26     46.33 o
   7   1  10     1910.60     1982.17     85.46 o
   8   1  10      116.49      102.21     23.92 o
   9   1  10      162.22      212.65     33.95 o
  10   1  10       98.22       87.98     24.53 o
 -13   2  10     2104.68     2446.04    156.80 o
 -12   2  10       11.42        6.62     23.82 o
 -11   2  10       90.83       67.66     20.61 o
 -10   2  10      131.37      141.53     37.49 o
  -9   2  10      845.04      905.38     54.35 o
  -8   2  10     1042.40     1083.66     53.37 o
  -7   2  10     3356.06     3042.17     84.43 o
  -6   2  10       45.55       58.36     11.69 o
  -5   2  10       22.41       19.67     10.47 o
  -4   2  10       48.72       50.61     15.41 o
  -3   2  10     2826.31     2675.33     77.36 o
  -2   2  10      331.68      319.83     23.08 o
  -1   2  10     2566.06     2683.07     66.08 o
   0   2  10      749.45      698.12     32.91 o
   1   2  10       47.67       44.95      8.83 o
   2   2  10      176.00      175.67     16.14 o
   3   2  10     3935.35     3892.37     71.00 o
   4   2  10      864.06      816.48     31.35 o
   5   2  10      103.43      101.76     13.23 o
   6   2  10      899.46      960.21     51.34 o
   7   2  10        2.23        0.67     29.25 o
   8   2  10      384.15      359.73     36.99 o
   9   2  10     1309.49     1300.09     80.75 o
  10   2  10       25.10        0.72     24.62 o
 -13   3  10      440.71      470.45     69.82 o
 -12   3  10     1023.50     1144.37    102.99 o
 -11   3  10       50.60       48.32     17.20 o
 -10   3  10      263.03      285.92     36.02 o
  -9   3  10      475.09      408.73     42.46 o
  -8   3  10     2870.35     2599.48     85.69 o
  -7   3  10     1308.67     1149.54     54.44 o
  -6   3  10     4138.46     4366.00     93.38 o
  -5   3  10      387.42      398.56     29.61 o
  -4   3  10      525.36      497.65     32.49 o
  -3   3  10     4211.57     4022.21     97.60 o
  -2   3  10     6610.98     6836.92    117.34 o
  -1   3  10     1065.14     1074.74     39.80 o
   0   3  10     2880.82     2832.08     71.29 o
   1   3  10      664.38      688.96     31.69 o
   2   3  10     1983.13     2010.54     54.91 o
   3   3  10     2225.11     2214.28     53.73 o
   4   3  10     3482.76     3712.05     74.70 o
   5   3  10      847.34      916.67     41.19 o
   6   3  10     2261.91     2312.61     77.80 o
   7   3  10        6.63       -2.00     15.06 o
   8   3  10      917.05      874.38     59.21 o
   9   3  10       89.59      110.05     31.53 o
  10   3  10      668.32      738.01     75.59 o
 -13   4  10      237.52      163.28     67.76 o
 -12   4  10      969.29     1096.65     99.63 o
 -11   4  10      123.73      137.98     39.07 o
 -10   4  10       57.88       56.92     16.93 o
  -9   4  10      368.05      346.61     38.07 o
  -8   4  10     1441.55     1375.66     71.14 o
  -7   4  10      393.54      409.42     32.23 o
  -6   4  10       95.55      116.49     17.65 o
  -5   4  10      161.46      131.20     14.66 o
  -4   4  10        7.82       15.31     10.12 o
  -3   4  10      271.66      212.79     20.94 o
  -2   4  10     7751.44     7739.40    144.39 o
  -1   4  10      191.20      201.94     18.14 o
   0   4  10       30.33       17.64      8.53 o
   1   4  10       63.94       54.99     14.46 o
   2   4  10        3.11       14.94      7.15 o
   3   4  10      254.57      244.09     17.41 o
   4   4  10     2217.41     2169.37     59.72 o
   5   4  10       85.74       82.41     11.93 o
   6   4  10      174.90      128.49     15.25 o
   7   4  10      225.85      178.10     21.19 o
   8   4  10      103.42       70.58     16.87 o
   9   4  10        3.33      -22.25     21.15 o
  10   4  10       92.36       60.09     28.11 o
 -13   5  10     1560.09     1821.03    169.14 o
 -12   5  10      844.81     1008.49     97.20 o
 -11   5  10     1400.35     1468.68     94.13 o
 -10   5  10       92.52      106.22     27.32 o
  -9   5  10      700.69      663.28     60.38 o
  -8   5  10     1777.99     1678.48     69.39 o
  -7   5  10     3335.41     3262.74    107.27 o
  -6   5  10      580.21      586.89     42.69 o
  -5   5  10     1870.79     1820.88     67.02 o
  -4   5  10     5192.38     5321.12    133.52 o
  -3   5  10     4352.21     4453.33    103.09 o
  -2   5  10      523.64      513.88     29.46 o
  -1   5  10     4083.09     4135.82     86.50 o
   0   5  10       37.39       48.05      9.83 o
   1   5  10     1522.92     1524.57     49.51 o
   2   5  10     5176.26     5189.41     91.85 o
   3   5  10     6172.51     6255.91    122.86 o
   4   5  10      993.32     1057.16     43.43 o
   5   5  10     3414.97     3703.98     83.35 o
   6   5  10      178.21      188.38     19.23 o
   7   5  10      403.08      407.17     33.18 o
   8   5  10      810.95      775.14     50.66 o
   9   5  10     1328.30     1438.98     73.69 o
  10   5  10       43.28      127.54     87.28 o
 -13   6  10      445.90      503.79    127.29 o
 -12   6  10       23.06       23.07     37.40 o
 -11   6  10      771.49      823.13     72.05 o
 -10   6  10      194.31      152.49     30.11 o
  -9   6  10      860.41      897.34     70.49 o
  -8   6  10      732.22      770.01     49.65 o
  -7   6  10      376.00      311.89     35.32 o
  -6   6  10      680.22      671.04     46.48 o
  -5   6  10      242.70      223.57     23.11 o
  -4   6  10      608.25      631.14     37.40 o
  -3   6  10     4466.05     4390.45    137.81 o
  -2   6  10     3719.35     3891.58     81.56 o
  -1   6  10      251.16      282.02     21.18 o
   0   6  10      182.81      154.02     16.46 o
   1   6  10      197.73      164.36     17.55 o
   2   6  10       20.17        7.61     11.52 o
   3   6  10     1403.02     1343.72     59.49 o
   4   6  10      585.57      546.42     34.12 o
   5   6  10       45.62       25.90     10.36 o
   6   6  10      201.46      230.76     24.07 o
   7   6  10        1.74       -6.01     11.86 o
   8   6  10      125.82      126.27     23.63 o
   9   6  10       10.56       16.01     24.28 o
 -13   7  10      556.08      369.35    101.87 o
 -12   7  10      651.36      591.97     72.70 o
 -11   7  10       85.26       22.95     32.71 o
 -10   7  10       74.96       39.25     24.56 o
  -9   7  10     4048.19     4124.11    159.84 o
  -8   7  10     1120.85     1026.48     67.87 o
  -7   7  10     1735.35     1656.96     83.08 o
  -6   7  10     2081.04     2092.36    100.01 o
  -5   7  10       31.60       -0.85     12.35 o
  -4   7  10      716.97      671.48     41.76 o
  -3   7  10     2637.45     2489.89    114.80 o
  -2   7  10      725.28      695.99     44.74 o
  -1   7  10      194.93      208.76     23.89 o
   0   7  10      829.25      898.37     52.29 o
   1   7  10     3441.14     3257.83    104.94 o
   2   7  10     1103.45     1125.16     57.28 o
   3   7  10     1222.83     1092.83     63.26 o
   4   7  10     4296.17     4064.55    115.82 o
   5   7  10      155.54      109.02     13.48 o
   6   7  10      409.37      414.20     32.06 o
   7   7  10     1856.34     1879.39     81.69 o
   8   7  10      179.17      198.25     28.62 o
   9   7  10      240.36      231.09     30.70 o
 -12   8  10      975.35     1026.98    121.84 o
 -11   8  10      784.23      742.25     70.04 o
 -10   8  10        4.64        5.85     19.74 o
  -9   8  10       93.81      140.38     40.19 o
  -8   8  10     1523.57     1536.70     84.24 o
  -7   8  10       33.02        7.04     13.76 o
  -6   8  10     1049.20      958.88     61.84 o
  -5   8  10       21.74       16.88     13.87 o
  -4   8  10      106.79       70.53     16.87 o
  -3   8  10     1047.88     1027.90     60.31 o
  -2   8  10     1036.44     1102.55     55.99 o
  -1   8  10     1222.12     1206.10     71.24 o
   0   8  10       45.50       29.07     14.77 o
   1   8  10       11.71       21.25     15.87 o
   2   8  10     4830.59     4191.98    117.36 o
   3   8  10      511.50      427.71     36.28 o
   4   8  10      415.32      394.35     31.31 o
   5   8  10      841.59      887.05     43.55 o
   6   8  10      346.12      271.77     27.95 o
   7   8  10       52.08       64.14     24.17 o
   8   8  10      348.03      289.02     34.93 o
   9   8  10       73.34       17.21     31.50 o
 -12   9  10      227.21      278.11     64.51 o
 -11   9  10       46.05       23.65     19.38 o
 -10   9  10       33.23       17.15     20.53 o
  -9   9  10      171.30      171.86     32.11 o
  -8   9  10     1980.57     2087.14    100.73 o
  -7   9  10      193.59      140.43     25.99 o
  -6   9  10       77.69       89.10     19.90 o
  -5   9  10      187.33      146.15     30.75 o
  -4   9  10      187.80      226.86     32.01 o
  -3   9  10       18.60       26.22     14.05 o
  -2   9  10     1545.62     1480.21     80.85 o
  -1   9  10      459.21      394.59     42.33 o
   0   9  10        5.37       11.95     16.71 o
   1   9  10      206.03      233.16     33.25 o
   2   9  10     1369.23     1480.42     76.58 o
   3   9  10     1040.72      928.19     60.63 o
   4   9  10       36.19       59.96     14.17 o
   5   9  10      450.74      424.95     34.54 o
   6   9  10       77.03       85.93     15.74 o
   7   9  10      224.89      206.53     32.06 o
   8   9  10     1624.94     1785.09    110.19 o
   9   9  10      378.87      263.28     61.11 o
 -12  10  10      147.95       65.36     32.34 o
 -11  10  10       16.49       29.51     26.18 o
 -10  10  10       58.67        8.72     19.46 o
  -9  10  10       45.36       31.39     22.09 o
  -8  10  10       11.99      -27.51     19.59 o
  -7  10  10     5952.04     6319.31    213.81 o
  -6  10  10      712.99      711.26     67.25 o
  -5  10  10      777.05      842.15     71.93 o
  -4  10  10     1075.04     1165.46    155.43 o
  -3  10  10        3.32       -7.22     16.70 o
  -2  10  10        5.04      -13.70     24.15 o
  -1  10  10     1038.40     1092.62     70.08 o
   0  10  10      124.33       82.88     27.51 o
   1  10  10     1454.98     1460.61     83.44 o
   2  10  10      787.56      787.04     55.79 o
   3  10  10      813.34      749.50     56.53 o
   4  10  10       93.02       95.32     26.16 o
   5  10  10        1.14        1.05     15.32 o
   6  10  10        5.84        4.16     20.54 o
   7  10  10      344.93      332.89     37.13 o
   8  10  10        6.77        2.27     21.31 o
 -11  11  10      339.75      332.28     49.62 o
 -10  11  10       72.24       54.71     51.17 o
  -9  11  10       24.09        1.09     34.53 o
  -8  11  10      622.00      662.13     68.42 o
  -7  11  10       15.09        2.38     20.91 o
  -6  11  10        9.53       18.22     23.55 o
  -5  11  10      256.04      296.77     46.47 o
  -4  11  10      343.85      412.95     52.36 o
  -3  11  10      384.15      295.14     44.11 o
  -2  11  10      597.52      705.92     65.43 o
  -1  11  10     1487.85     1591.79    101.06 o
   0  11  10     1467.06     1475.71     96.20 o
   1  11  10       15.94       10.67     14.32 o
   2  11  10      347.25      341.39     37.28 o
   3  11  10      182.84      168.94     28.59 o
   4  11  10       15.25       12.37     15.41 o
   5  11  10      834.86      836.06     58.21 o
   6  11  10      420.78      504.22     46.42 o
   7  11  10      616.81      749.68     91.68 o
 -10  12  10      531.32      544.30     74.57 o
  -9  12  10        9.85        7.03     20.47 o
  -8  12  10      479.00      391.95     54.31 o
  -7  12  10      303.78      300.21     46.63 o
  -6  12  10      818.77      745.01     72.25 o
  -5  12  10      533.04      525.54     61.38 o
  -4  12  10       46.89       80.05     26.27 o
  -3  12  10       11.09        0.54     17.91 o
  -2  12  10      313.99      306.72     44.83 o
  -1  12  10       56.12       31.74     20.62 o
   0  12  10      216.36      216.90     40.26 o
   1  12  10      225.66      213.47     33.95 o
   2  12  10        2.86      -31.93     21.29 o
   3  12  10        3.54       11.45     14.82 o
   4  12  10       42.12       17.12     18.59 o
   5  12  10      109.64       86.87     21.42 o
   6  12  10      466.99      437.73     50.53 o
   7  12  10       53.24       68.30     32.78 o
 -10  13  10       67.39        0.74     26.16 o
  -9  13  10      714.92      690.58    104.64 o
  -8  13  10      234.14      200.76     37.46 o
  -7  13  10     1317.01     1479.83    105.70 o
  -6  13  10     1168.06     1404.51    107.86 o
  -5  13  10      923.89     1010.50     85.72 o
  -4  13  10     1052.20     1097.02     88.00 o
  -3  13  10     2035.61     1883.50    116.39 o
  -2  13  10       41.10       55.36     23.63 o
  -1  13  10     1949.72     2286.82    128.21 o
   0  13  10     1084.63     1101.68     87.87 o
   1  13  10      948.37     1078.01     87.23 o
   2  13  10     1012.17     1142.37     81.55 o
   3  13  10     1192.36     1148.14     73.39 o
   4  13  10      432.98      428.54     43.78 o
   5  13  10      185.10      156.80     34.11 o
   6  13  10       24.90       39.18     20.44 o
  -9  14  10        1.98        3.42     44.72 o
  -8  14  10      844.54     1061.88     91.39 o
  -7  14  10       37.96       44.98     28.06 o
  -6  14  10       67.86       71.81     27.36 o
  -5  14  10      399.34      375.31     54.40 o
  -4  14  10       56.44       42.48     27.07 o
  -3  14  10       60.85       68.88     26.15 o
  -2  14  10       64.32       53.37     27.03 o
  -1  14  10      469.78      486.99     61.29 o
   0  14  10       34.16       12.81     25.49 o
   1  14  10      101.00      129.09     31.43 o
   2  14  10      138.97       79.36     26.08 o
   3  14  10       31.58       21.26     21.11 o
   4  14  10      220.11      222.34     35.19 o
   5  14  10      149.82      113.12     34.46 o
   6  14  10       16.01       84.17     59.80 o
  -8  15  10       12.18      -13.41     30.70 o
  -7  15  10      269.08      234.39     43.76 o
  -6  15  10     1354.53     1467.68    109.52 o
  -5  15  10        2.25       44.74     29.39 o
  -4  15  10     3430.27     3861.41    217.57 o
  -3  15  10      278.66      222.49     40.75 o
  -2  15  10     1960.85     1931.78    123.30 o
  -1  15  10      374.21      428.64     56.79 o
   0  15  10      100.97      103.01     31.49 o
   1  15  10      207.13      167.17     32.69 o
   2  15  10     2298.46     2691.77    144.62 o
   3  15  10      271.80      337.70     47.28 o
   4  15  10     2444.40     2521.29    277.49 o
   5  15  10      302.93      362.31    108.81 o
  -7  16  10        5.33      122.88     70.83 o
  -6  16  10      208.75       93.98     33.12 o
  -5  16  10      483.53      567.31     68.38 o
  -4  16  10       11.40      -35.34     30.55 o
  -3  16  10      353.60      373.84     55.07 o
  -2  16  10       27.93       37.24     31.44 o
  -1  16  10       13.08       -3.06     28.93 o
   0  16  10      113.16       77.48     27.81 o
   1  16  10      521.52      683.65     73.52 o
   2  16  10      110.69      135.66     32.61 o
   3  16  10       55.40       22.00     34.09 o
  -5  17  10      362.60      313.02    101.69 o
  -4  17  10      166.33      141.28     70.08 o
  -3  17  10     1173.09     1407.80    154.37 o
  -2  17  10       13.55       34.93     32.22 o
  -1  17  10        8.51      -39.43     26.29 o
   0  17  10       90.26       43.95     32.25 o
   1  17  10      103.41      122.92     46.95 o
   2  17  10      422.79      431.72     83.93 o
 -13   0  11     2371.72     2424.91    161.49 o
 -11   0  11       17.16       -3.82     43.88 o
  -9   0  11      139.16      146.98     31.18 o
  -7   0  11     3985.50     3892.25    139.98 o
  -5   0  11        4.01       14.98     13.92 o
  -3   0  11       10.10       17.87     14.48 o
  -1   0  11      228.91      233.07     31.99 o
   1   0  11     4133.70     4203.14    174.07 o
   3   0  11     5479.85     5730.14    142.51 o
   5   0  11      449.06      403.39     42.08 o
   7   0  11       62.97       71.71     25.24 o
   9   0  11      857.96      969.92    106.60 o
 -13   1  11       47.12       86.32     60.16 o
 -12   1  11       15.71       52.56     26.17 o
 -11   1  11       92.17       18.02     21.32 o
 -10   1  11      469.05      528.52     44.52 o
  -9   1  11       15.60       32.18     11.80 o
  -8   1  11     2286.43     2303.17     81.96 o
  -7   1  11      172.86      178.06     21.13 o
  -6   1  11      163.01      155.37     18.33 o
  -5   1  11        7.94       13.05      9.65 o
  -4   1  11      130.42       85.23     15.28 o
  -3   1  11      104.52       82.93     13.96 o
  -2   1  11     9611.99     9591.02    181.26 o
  -1   1  11     2611.59     2553.88     76.70 o
   0   1  11      624.69      577.75     32.01 o
   1   1  11      122.36      143.17     15.40 o
   2   1  11      373.12      334.55     23.24 o
   3   1  11       21.51       11.42      7.33 o
   4   1  11      466.54      420.47     27.67 o
   5   1  11      444.76      420.95     30.76 o
   6   1  11     1963.80     1970.26     79.91 o
   7   1  11      254.80      226.87     30.17 o
   8   1  11      715.20      654.91     56.37 o
   9   1  11       55.28       59.89     35.67 o
 -13   2  11      698.76      712.78     86.30 o
 -12   2  11     1420.64     1509.85    105.73 o
 -11   2  11        7.92       13.99     21.00 o
 -10   2  11      224.24      274.63     34.98 o
  -9   2  11      262.01      228.95     25.67 o
  -8   2  11      843.60      872.00     46.87 o
  -7   2  11      973.94      828.53     43.65 o
  -6   2  11     1516.81     1474.40     57.59 o
  -5   2  11        1.11      -16.28     11.34 o
  -4   2  11        3.87       -0.55      8.87 o
  -3   2  11     1041.06     1030.26     48.46 o
  -2   2  11     4928.63     4728.20     99.98 o
  -1   2  11        1.93       -8.26      9.37 o
   0   2  11      649.41      622.54     32.81 o
   1   2  11      488.03      471.23     28.80 o
   2   2  11      286.28      291.41     21.72 o
   3   2  11      254.19      215.71     16.76 o
   4   2  11     1920.00     1871.19     53.97 o
   5   2  11      175.82      138.28     17.24 o
   6   2  11      919.38      820.37     54.88 o
   7   2  11        0.56       -6.62     12.86 o
   8   2  11      499.91      432.62     42.50 o
   9   2  11      263.95      287.42     42.98 o
 -13   3  11      377.40      372.06     78.93 o
 -12   3  11      610.37      664.65     69.51 o
 -11   3  11     1187.26     1113.43     87.35 o
 -10   3  11      100.49       79.42     16.17 o
  -9   3  11      677.47      702.83     57.02 o
  -8   3  11      112.58      124.27     18.23 o
  -7   3  11     4608.96     4414.92    108.57 o
  -6   3  11      106.09       84.40     15.26 o
  -5   3  11     1381.36     1256.45     55.26 o
  -4   3  11     1508.45     1401.55     57.71 o
  -3   3  11     1987.85     1892.99     67.17 o
  -2   3  11      418.38      453.91     32.10 o
  -1   3  11     6763.98     7062.66    121.06 o
   0   3  11      103.71      112.37     13.59 o
   1   3  11     1664.45     1705.86     54.97 o
   2   3  11     2332.03     2256.73     58.39 o
   3   3  11     3475.47     3515.25     72.35 o
   4   3  11      465.53      437.11     26.38 o
   5   3  11     2934.35     2904.96     82.42 o
   6   3  11       23.93       21.32     14.53 o
   7   3  11     1470.97     1532.01     77.94 o
   8   3  11      412.87      464.64     44.06 o
   9   3  11      485.52      554.54     57.22 o
 -13   4  11      454.50      472.56     81.88 o
 -12   4  11        6.87      -19.31     32.91 o
 -11   4  11     1241.39     1091.13     98.38 o
 -10   4  11        4.08       19.97     16.50 o
  -9   4  11      642.92      684.51     56.12 o
  -8   4  11      796.66      771.05     44.56 o
  -7   4  11     2024.68     2003.37     70.58 o
  -6   4  11      119.93      107.66     17.85 o
  -5   4  11      114.24       79.51     24.65 o
  -4   4  11        0.49        9.29      9.23 o
  -3   4  11     3277.42     3185.22     89.41 o
  -2   4  11      690.26      794.27     43.04 o
  -1   4  11     2513.69     2680.72     72.19 o
   0   4  11      329.82      306.39     23.23 o
   1   4  11      264.43      268.15     21.41 o
   2   4  11       19.93       15.93      9.17 o
   3   4  11     2095.99     2050.04     61.03 o
   4   4  11       60.33       56.46     10.68 o
   5   4  11      265.27      275.89     24.86 o
   6   4  11      132.01      139.88     19.60 o
   7   4  11      188.87      198.72     28.20 o
   8   4  11      168.57      142.85     26.69 o
   9   4  11       42.66       14.39     29.76 o
 -13   5  11      666.04      653.37     99.63 o
 -12   5  11     2784.00     2911.73    172.08 o
 -11   5  11      244.43      213.47     37.67 o
 -10   5  11      167.71      145.09     28.70 o
  -9   5  11     1304.85     1333.92     80.49 o
  -8   5  11      147.71      171.71     23.04 o
  -7   5  11      207.69      200.33     24.33 o
  -6   5  11     7376.40     7684.59    159.80 o
  -5   5  11      336.08      347.81     34.34 o
  -4   5  11     1900.48     1811.77    109.23 o
  -3   5  11     3873.56     3871.61    114.52 o
  -2   5  11     1376.64     1397.13     51.77 o
  -1   5  11      395.56      426.39     26.89 o
   0   5  11     4240.20     4364.52     95.73 o
   1   5  11      583.80      587.65     31.82 o
   2   5  11     2440.34     2502.34     74.68 o
   3   5  11     2749.70     2813.48     90.36 o
   4   5  11     3582.76     3761.01     90.55 o
   5   5  11      177.97      148.83     18.63 o
   6   5  11     1493.75     1512.37     66.28 o
   7   5  11      488.61      547.64     42.45 o
   8   5  11      591.64      600.29     63.94 o
   9   5  11      431.94      421.08     72.89 o
 -12   6  11     2800.52     2950.03    172.48 o
 -11   6  11        2.14       15.54     26.50 o
 -10   6  11      179.80      150.80     41.17 o
  -9   6  11      222.63      229.00     38.26 o
  -8   6  11      985.64      934.88     56.45 o
  -7   6  11      189.20      160.78     26.09 o
  -6   6  11      892.70      898.85     50.13 o
  -5   6  11      108.48      123.32     19.08 o
  -4   6  11        9.89      -16.75     14.56 o
  -3   6  11      669.22      646.04     50.25 o
  -2   6  11     6500.10     6742.15    139.86 o
  -1   6  11      217.67      271.99     24.15 o
   0   6  11      152.05      103.19     18.12 o
   1   6  11      395.65      378.75     29.58 o
   2   6  11       20.22       12.74     11.20 o
   3   6  11      495.95      533.29     40.83 o
   4   6  11     1665.62     1630.91     66.31 o
   5   6  11      339.48      296.06     26.98 o
   6   6  11        5.45        9.48     12.09 o
   7   6  11        3.25       19.36     17.69 o
   8   6  11        0.48      -14.21     23.21 o
   9   6  11        2.42      -71.07     47.38 o
 -12   7  11       81.50       58.37     31.61 o
 -11   7  11      654.99      667.06     65.23 o
 -10   7  11      870.77      794.90    101.99 o
  -9   7  11       12.82       13.28     26.83 o
  -8   7  11     5101.55     5306.28    165.19 o
  -7   7  11     1019.88     1039.14     67.11 o
  -6   7  11       99.86       81.00     17.26 o
  -5   7  11      830.02      806.92     57.76 o
  -4   7  11     1696.81     1605.48     80.88 o
  -3   7  11      666.70      633.85     57.64 o
  -2   7  11     1498.62     1506.26     69.93 o
  -1   7  11      356.39      383.73     40.84 o
   0   7  11      935.69      951.48     65.40 o
   1   7  11     1477.41     1591.24     78.24 o
   2   7  11     3670.77     3284.31    104.68 o
   3   7  11     2336.22     2334.04     95.15 o
   4   7  11      314.32      357.15     32.12 o
   5   7  11      404.27      422.78     31.47 o
   6   7  11      720.17      704.41     42.65 o
   7   7  11       40.02       39.53     19.40 o
   8   7  11     1677.49     1879.64     92.61 o
 -12   8  11       73.33       64.26     94.65 o
 -11   8  11      171.60      139.01     45.92 o
 -10   8  11       69.05       21.68     22.23 o
  -9   8  11        7.95       25.55     25.02 o
  -8   8  11      420.64      368.84     41.97 o
  -7   8  11     2246.56     2373.60    105.15 o
  -6   8  11      505.64      432.10     43.42 o
  -5   8  11       54.28       65.65     21.47 o
  -4   8  11       53.71       65.26     21.46 o
  -3   8  11        6.18        2.96     17.08 o
  -2   8  11      266.14      227.50     31.10 o
  -1   8  11     2330.35     2368.67    104.82 o
   0   8  11        8.83        0.25     19.15 o
   1   8  11      989.82      957.06     68.53 o
   2   8  11        1.81       -7.12     16.81 o
   3   8  11        2.23      -14.68     23.62 o
   4   8  11      124.23       72.07     25.27 o
   5   8  11       59.85       58.83     19.69 o
   6   8  11        1.52      -13.00     15.02 o
   7   8  11       14.34        9.03     15.24 o
   8   8  11       95.59       95.76     59.32 o
 -11   9  11      524.69      559.75     62.17 o
 -10   9  11      268.19      207.38     43.45 o
  -9   9  11     2071.42     2155.31    106.36 o
  -8   9  11      448.50      398.34     62.44 o
  -7   9  11      497.77      377.22     50.87 o
  -6   9  11      552.72      505.81     57.75 o
  -5   9  11      111.03       52.65     18.01 o
  -4   9  11        6.73      -13.60     20.18 o
  -3   9  11     1670.97     1638.45    101.82 o
  -2   9  11      156.27      190.71     30.49 o
  -1   9  11        1.68        9.17     19.11 o
   0   9  11      972.03      873.40     91.45 o
   1   9  11      633.79      604.98     54.60 o
   2   9  11      686.70      563.36     48.23 o
   3   9  11      812.96      862.27     61.40 o
   4   9  11      361.94      324.98     32.74 o
   5   9  11      154.65      182.99     25.50 o
   6   9  11      146.08      167.16     26.94 o
   7   9  11     1501.79     1692.93     87.64 o
   8   9  11      184.14      141.97     52.26 o
 -11  10  11      615.08      726.87     84.75 o
 -10  10  11      111.24      129.58     39.68 o
  -9  10  11       24.67       21.84     26.02 o
  -8  10  11      721.64      765.65     74.40 o
  -7  10  11     1178.12     1127.48     88.04 o
  -6  10  11      510.03      504.55     57.43 o
  -5  10  11       11.78       30.99     29.07 o
  -4  10  11      145.66       96.81     28.01 o
  -3  10  11      251.16      240.08     39.87 o
  -2  10  11      174.87      176.13     40.93 o
  -1  10  11       16.79       10.20     13.83 o
   0  10  11     1365.30     1381.43     83.75 o
   1  10  11       38.30       30.13     19.50 o
   2  10  11      370.03      416.05     41.12 o
   3  10  11        1.04       -4.98     17.78 o
   4  10  11       96.35       69.78     16.45 o
   5  10  11      100.02       88.63     30.57 o
   6  10  11        0.29        7.87     19.93 o
   7  10  11        4.99       -5.19     24.76 o
 -10  11  11        0.61      -24.54     43.96 o
  -9  11  11      370.81      442.08     61.48 o
  -8  11  11      508.75      426.29     69.58 o
  -7  11  11      824.52      734.20     71.97 o
  -6  11  11      589.05      682.38     70.85 o
  -5  11  11       38.74       45.41     24.06 o
  -4  11  11      352.26      473.94     57.10 o
  -3  11  11     1213.42     1163.85     89.39 o
  -2  11  11        1.78        1.87     19.85 o
  -1  11  11     1191.78     1253.29    103.25 o
   0  11  11     2018.83     2126.41    106.71 o
   1  11  11      774.66      778.35     64.26 o
   2  11  11      859.25      875.31     63.04 o
   3  11  11       67.53       59.54     20.65 o
   4  11  11      266.59      281.29     32.80 o
   5  11  11      472.38      561.54     48.99 o
   6  11  11      127.44       89.23     26.78 o
   7  11  11      702.50      634.61    135.43 o
 -10  12  11       80.25       -3.19     27.17 o
  -9  12  11       17.07      -15.79     28.24 o
  -8  12  11      368.54      351.03     52.15 o
  -7  12  11        2.85      -32.73     26.42 o
  -6  12  11      300.06      318.31     49.33 o
  -5  12  11      179.77      175.28     39.08 o
  -4  12  11      408.84      404.20     54.30 o
  -3  12  11       95.94      115.27     28.90 o
  -2  12  11       33.19       27.42     24.33 o
  -1  12  11      216.65      231.43     41.23 o
   0  12  11      134.79      113.47     30.06 o
   1  12  11        0.93        7.44     24.04 o
   2  12  11      364.47      296.45     38.41 o
   3  12  11        3.71       -9.59     24.31 o
   4  12  11       79.74       61.06     17.48 o
   5  12  11       89.68      100.65     38.68 o
   6  12  11        5.67      -43.13     53.03 o
  -9  13  11       18.55       32.71     36.06 o
  -8  13  11     1460.78     1424.98    108.66 o
  -7  13  11       62.63       53.44     29.81 o
  -6  13  11      684.18      741.82     75.42 o
  -5  13  11        1.52      -25.11     31.67 o
  -4  13  11     1620.96     1642.68    112.81 o
  -3  13  11      678.07      704.30     72.32 o
  -2  13  11     2598.23     2631.42    142.35 o
  -1  13  11     2435.87     2676.75    143.30 o
   0  13  11      447.07      470.60     59.05 o
   1  13  11        0.52       15.56     23.78 o
   2  13  11     1141.63     1212.43     87.13 o
   3  13  11      596.63      557.88     57.63 o
   4  13  11      947.29      995.08     65.53 o
   5  13  11     1370.74     1420.51    105.44 o
  -8  14  11       52.78       93.38     48.24 o
  -7  14  11        7.26       60.73     25.52 o
  -6  14  11      132.10      121.30     30.05 o
  -5  14  11      188.37      174.03     36.37 o
  -4  14  11      466.46      485.05     67.88 o
  -3  14  11      328.43      299.47     50.56 o
  -2  14  11       31.10        3.54     26.94 o
  -1  14  11        1.30      -19.76     20.45 o
   0  14  11      179.65      261.09     52.51 o
   1  14  11      545.31      814.20     80.93 o
   2  14  11      268.10      214.77     35.41 o
   3  14  11       34.15       -5.84     21.02 o
   4  14  11       78.84       86.12     27.96 o
  -7  15  11      920.19     1069.79    197.79 o
  -6  15  11       15.50      -22.02     36.18 o
  -5  15  11     1768.05     2125.41    134.67 o
  -4  15  11       95.97      179.75     65.48 o
  -3  15  11     2498.75     2744.00    153.02 o
  -2  15  11        6.65      -14.75     24.83 o
  -1  15  11       43.47      -41.18     27.45 o
   0  15  11        2.66       25.87     26.66 o
   1  15  11     1369.50     1703.24    119.00 o
   2  15  11     1405.63     1602.67    107.79 o
   3  15  11     3269.50     3463.84    316.63 o
  -5  16  11      657.16      841.24    181.54 o
  -4  16  11      751.22      829.39    179.37 o
  -3  16  11       12.68       19.78     27.32 o
  -2  16  11       72.35       71.17     48.73 o
  -1  16  11      259.60      208.49     60.25 o
   0  16  11      139.43       74.95     34.29 o
   1  16  11      423.63      475.22     88.87 o
   2  16  11       86.47      145.04     72.68 o
 -12   0  12       11.98       32.94     31.96 o
 -10   0  12     1440.30     1368.90    136.90 o
  -8   0  12     1348.24     1344.62     84.21 o
  -6   0  12      567.19      517.37     49.28 o
  -4   0  12     1491.33     1402.32     80.73 o
  -2   0  12      305.17      332.96     43.91 o
   0   0  12       14.50      -13.74     14.35 o
   2   0  12      604.78      528.59     41.57 o
   4   0  12      351.81      356.81     41.24 o
   6   0  12      456.21      575.84     70.87 o
   8   0  12       38.93       84.86     32.33 o
 -13   1  12       74.71       53.77     36.15 o
 -12   1  12      830.27      814.79     70.09 o
 -11   1  12     1094.15      997.11     77.45 o
 -10   1  12       18.92        6.45     16.74 o
  -9   1  12      685.15      702.06     51.02 o
  -8   1  12      433.91      405.50     34.17 o
  -7   1  12     2683.97     2480.13     84.63 o
  -6   1  12      158.18      167.25     21.37 o
  -5   1  12      250.99      267.00     24.88 o
  -4   1  12      344.97      331.87     27.10 o
  -3   1  12     1474.51     1393.52     60.35 o
  -2   1  12     4575.43     4755.29    110.11 o
  -1   1  12      699.30      710.37     38.27 o
   0   1  12       54.84       44.66     10.18 o
   1   1  12       24.31       14.22      9.87 o
   2   1  12       82.41       50.24      9.96 o
   3   1  12      666.58      651.09     32.56 o
   4   1  12      335.88      353.61     28.61 o
   5   1  12     1462.37     1422.78     63.47 o
   6   1  12      321.99      351.39     33.22 o
   7   1  12     1992.82     2184.35     95.85 o
   8   1  12      320.04      270.78     37.29 o
   9   1  12       10.81       57.01     41.32 o
 -13   2  12      444.92      405.48     65.84 o
 -12   2  12       33.74       45.11     27.07 o
 -11   2  12       58.49       80.04     27.87 o
 -10   2  12       42.17       57.74     19.07 o
  -9   2  12       24.53       38.53     13.47 o
  -8   2  12      608.98      632.52     44.64 o
  -7   2  12     2237.08     2107.30     81.20 o
  -6   2  12     1735.90     1594.18     62.56 o
  -5   2  12      148.10      179.74     19.81 o
  -4   2  12      592.29      602.46     39.53 o
  -3   2  12      131.32       90.17     15.26 o
  -2   2  12       30.91       17.98     11.06 o
  -1   2  12     1149.22     1087.71     53.38 o
   0   2  12     3956.32     4130.43     97.37 o
   1   2  12      447.99      448.92     29.66 o
   2   2  12      331.01      407.52     28.59 o
   3   2  12      243.14      265.31     20.25 o
   4   2  12       84.89       79.15     14.74 o
   5   2  12      353.92      367.42     30.36 o
   6   2  12        4.45       20.57     14.89 o
   7   2  12      637.80      637.19     58.76 o
   8   2  12      741.54      843.03     69.26 o
 -13   3  12      908.08     1032.66    127.54 o
 -12   3  12      372.63      466.31     59.50 o
 -11   3  12       42.88       36.04     21.58 o
 -10   3  12      662.18      641.54     51.65 o
  -9   3  12       31.41       45.30     17.18 o
  -8   3  12      925.51      883.05     54.03 o
  -7   3  12     1222.87     1143.67     59.45 o
  -6   3  12     1845.85     1817.21     73.76 o
  -5   3  12       15.66       32.90     12.61 o
  -4   3  12      728.69      726.00     42.98 o
  -3   3  12     2764.45     2720.68     85.63 o
  -2   3  12     3077.43     2903.15     89.39 o
  -1   3  12      157.71      188.59     22.76 o
   0   3  12     3657.00     3814.99     88.10 o
   1   3  12      232.78      197.33     19.06 o
   2   3  12     1489.48     1643.37     55.36 o
   3   3  12     2294.76     2288.26     68.57 o
   4   3  12     1082.75     1114.94     48.45 o
   5   3  12        5.22        3.87     21.29 o
   6   3  12     2279.48     2297.66     90.68 o
   7   3  12      118.55      112.78     24.84 o
   8   3  12      132.82      125.03     29.26 o
 -12   4  12     2150.08     2462.44    158.55 o
 -11   4  12        1.13       -3.02     17.05 o
 -10   4  12      632.10      726.60     56.04 o
  -9   4  12      349.21      348.99     34.75 o
  -8   4  12      629.09      629.54     41.57 o
  -7   4  12     1890.60     1856.91     77.23 o
  -6   4  12     1029.56      959.79     59.52 o
  -5   4  12       13.32       21.67     13.52 o
  -4   4  12      586.90      584.06     43.28 o
  -3   4  12       15.27        0.63     12.44 o
  -2   4  12     4304.13     4344.60    120.39 o
  -1   4  12     2004.88     2044.14     65.53 o
   0   4  12       56.63       51.24     11.13 o
   1   4  12      111.14       63.54     12.00 o
   2   4  12      181.83      187.07     19.82 o
   3   4  12      139.23      108.73     20.84 o
   4   4  12     3324.45     3292.29     85.51 o
   5   4  12       11.06        3.74     13.40 o
   6   4  12      109.00       97.91     18.87 o
   7   4  12       73.28       54.65     20.18 o
   8   4  12      301.25      304.27     62.82 o
 -12   5  12      329.88      449.42     82.68 o
 -11   5  12      622.95      613.06    147.72 o
 -10   5  12       13.25        2.04     21.13 o
  -9   5  12        7.85       21.50     18.69 o
  -8   5  12     1509.56     1573.02     66.96 o
  -7   5  12     1796.56     1740.09     79.55 o
  -6   5  12      295.45      266.00     36.92 o
  -5   5  12     3570.63     3672.33    118.96 o
  -4   5  12      731.24      711.86     50.15 o
  -3   5  12      562.35      554.38     42.46 o
  -2   5  12      566.96      602.45     49.45 o
  -1   5  12     1241.13     1339.87     56.63 o
   0   5  12      205.54      175.79     20.40 o
   1   5  12     2753.06     2868.73     82.66 o
   2   5  12     2169.12     2331.46     74.85 o
   3   5  12     2369.92     2240.19     78.11 o
   4   5  12     1122.54     1109.36     52.20 o
   5   5  12     1748.79     1775.59     68.17 o
   6   5  12      118.51      114.06     22.18 o
   7   5  12      402.24      389.39     43.24 o
   8   5  12      475.66      450.10     79.41 o
 -12   6  12       13.22       31.39     39.25 o
 -11   6  12     1849.18     1998.11    119.21 o
 -10   6  12        1.64       -9.68     19.89 o
  -9   6  12        9.89        6.96     16.30 o
  -8   6  12        1.61        1.85     18.38 o
  -7   6  12     1774.91     1816.83     77.22 o
  -6   6  12       16.64        4.39     14.25 o
  -5   6  12      621.19      587.21     45.81 o
  -4   6  12      173.93       98.02     21.40 o
  -3   6  12     2204.40     2145.27     87.18 o
  -2   6  12      174.01      151.09     23.79 o
  -1   6  12     2431.23     2556.52     99.62 o
   0   6  12        9.89        4.14     13.88 o
   1   6  12      122.79       91.10     17.52 o
   2   6  12      315.29      263.89     33.28 o
   3   6  12     1052.39     1007.72     58.79 o
   4   6  12      281.95      307.89     26.85 o
   5   6  12      648.71      562.06     41.75 o
   6   6  12       33.01       21.69     14.99 o
   7   6  12      150.15      126.01     29.92 o
   8   6  12      212.80      159.88    101.47 o
 -12   7  12     1596.85     1789.88    162.95 o
 -11   7  12      197.49      111.88     29.18 o
 -10   7  12        4.10       -4.20     19.61 o
  -9   7  12      908.99      897.06     71.72 o
  -8   7  12        8.62       20.23     17.68 o
  -7   7  12      229.70      246.38     34.02 o
  -6   7  12     3010.93     3165.44    123.16 o
  -5   7  12      235.00      174.56     36.48 o
  -4   7  12      895.55     1013.55     66.33 o
  -3   7  12     3271.00     3478.04    124.76 o
  -2   7  12       10.27       -0.14     19.34 o
  -1   7  12     1804.31     1725.20     90.61 o
   0   7  12     2197.59     2146.57    103.17 o
   1   7  12      442.14      495.01     45.79 o
   2   7  12     1822.71     1872.52     90.44 o
   3   7  12      911.70     1000.37     67.46 o
   4   7  12      909.01     1013.47     56.40 o
   5   7  12       27.37       27.08     15.83 o
   6   7  12      114.00       94.64     24.56 o
   7   7  12      846.90      986.19     74.02 o
 -11   8  12      249.34      217.79     47.43 o
 -10   8  12       88.52       62.98     32.44 o
  -9   8  12       70.88       60.26     32.11 o
  -8   8  12       51.46       28.36     22.53 o
  -7   8  12      441.53      452.40     46.61 o
  -6   8  12     1362.87     1252.88     77.22 o
  -5   8  12      201.05      165.39     37.37 o
  -4   8  12       29.11       19.42     24.81 o
  -3   8  12      395.31      441.59     53.35 o
  -2   8  12      752.57      598.84     61.19 o
  -1   8  12      351.84      425.89     47.05 o
   0   8  12      987.66      905.46     67.59 o
   1   8  12      811.24      810.65     59.17 o
   2   8  12      121.18       36.37     18.90 o
   3   8  12        0.28        0.79     18.33 o
   4   8  12       29.20       27.85     16.35 o
   5   8  12        3.20       -6.31     16.76 o
   6   8  12        0.36        6.28     22.63 o
   7   8  12      227.25      240.85     41.87 o
 -11   9  12       48.99       81.11     40.80 o
 -10   9  12      835.84      819.35     90.25 o
  -9   9  12      748.40      726.75     73.98 o
  -8   9  12     1664.15     1661.06    109.00 o
  -7   9  12     1152.06     1171.42     78.33 o
  -6   9  12      449.22      523.05     51.25 o
  -5   9  12      141.91      142.17     29.85 o
  -4   9  12      164.49      208.15     37.31 o
  -3   9  12      297.13      276.53     41.84 o
  -2   9  12     1175.70     1426.89     97.94 o
  -1   9  12     2610.88     2740.79    121.57 o
   0   9  12       42.67       70.58     21.76 o
   1   9  12     1093.26     1011.85     67.67 o
   2   9  12      420.25      456.17     45.16 o
   3   9  12      127.93      125.53     22.86 o
   4   9  12      109.21       88.13     18.87 o
   5   9  12      732.02      759.83     60.76 o
   6   9  12        9.89       13.75     22.48 o
   7   9  12       58.33       59.92     35.56 o
 -10  10  12       17.59       37.78     33.61 o
  -9  10  12        1.19       14.31     25.59 o
  -8  10  12      704.20      691.39     82.29 o
  -7  10  12      294.79      309.35     47.56 o
  -6  10  12       15.59       56.93     21.15 o
  -5  10  12      164.96      168.16     35.93 o
  -4  10  12       10.56       27.37     20.40 o
  -3  10  12      409.94      370.91     50.36 o
  -2  10  12      111.25       72.39     32.75 o
  -1  10  12      484.13      387.11     53.18 o
   0  10  12      139.19      118.51     28.27 o
   1  10  12       22.40       25.77     15.98 o
   2  10  12       19.74       15.14     17.10 o
   3  10  12       32.80       35.11     18.44 o
   4  10  12       23.44       25.39     17.77 o
   5  10  12      288.42      344.62     37.45 o
   6  10  12       13.95      -16.45     30.07 o
 -10  11  12      309.60      400.59     81.31 o
  -9  11  12      386.50      344.94     51.13 o
  -8  11  12     1613.15     1528.08    117.84 o
  -7  11  12      131.14      126.66     36.10 o
  -6  11  12      414.44      453.77     59.01 o
  -5  11  12      272.85      352.30     62.02 o
  -4  11  12      219.19      266.52     44.73 o
  -3  11  12      329.01      390.38     53.01 o
  -2  11  12     3015.07     2974.88    150.30 o
  -1  11  12      904.77      812.61     76.29 o
   0  11  12      585.74      620.91     70.73 o
   1  11  12       35.11       11.65     20.77 o
   2  11  12       72.52       81.37     22.47 o
   3  11  12      954.17      961.97     69.75 o
   4  11  12     1436.07     1392.60     77.68 o
   5  11  12      842.11      980.67     71.86 o
  -9  12  12      345.16      297.10     76.08 o
  -8  12  12       66.92       22.66     30.21 o
  -7  12  12     1248.88     1273.82    102.18 o
  -6  12  12      104.10       61.67     31.99 o
  -5  12  12      162.21      206.89     43.36 o
  -4  12  12       70.97      108.23     39.42 o
  -3  12  12      247.59      162.67     31.97 o
  -2  12  12      108.41       41.13     33.77 o
  -1  12  12      115.53      122.49     35.33 o
   0  12  12        1.37       -9.75     29.79 o
   1  12  12      757.75      756.38     79.48 o
   2  12  12        6.31       31.35     20.86 o
   3  12  12        3.06       -6.47     17.90 o
   4  12  12       50.12       40.42     28.90 o
   5  12  12       17.39      -13.35     22.62 o
  -7  13  12      472.17      515.50     64.21 o
  -6  13  12       56.74       92.59     27.83 o
  -5  13  12      996.93     1059.22     93.29 o
  -4  13  12       33.21        8.64     32.15 o
  -3  13  12     1175.27     1234.58    103.52 o
  -2  13  12       54.82       42.99     23.85 o
  -1  13  12      837.82      908.35     85.74 o
   0  13  12      922.29      933.80     86.52 o
   1  13  12      372.64      215.74     75.05 o
   2  13  12      882.56      869.98     88.64 o
   3  13  12     1281.38     1373.64     95.79 o
   4  13  12        3.92      -48.98     32.65 o
  -6  14  12       67.88       44.43     38.45 o
  -5  14  12      459.17      417.71     56.95 o
  -4  14  12      397.45      464.21     63.04 o
  -3  14  12      196.26      141.64     63.36 o
  -2  14  12      378.92      338.67     49.71 o
  -1  14  12        0.58      -23.70     25.41 o
   0  14  12      161.28      286.43     56.29 o
   1  14  12       10.15       41.21     38.48 o
   2  14  12      387.30      293.24     79.38 o
   3  14  12      215.61      143.68     44.27 o
  -4  15  12      425.90      518.39    141.92 o
  -3  15  12      864.99      809.15    174.84 o
  -2  15  12      586.10      603.73     86.94 o
  -1  15  12        3.43      -17.96     55.98 o
   0  15  12      708.38      671.96    148.10 o
   1  15  12        5.85      -88.35     83.95 o
 -11   0  13        1.82       -6.34     26.84 o
  -9   0  13       39.54       61.51     24.24 o
  -7   0  13     1427.36     1557.82     92.61 o
  -5   0  13     1777.00     1694.03     93.84 o
  -3   0  13     3802.36     4145.05    150.17 o
  -1   0  13     6312.09     6293.71    220.32 o
   1   0  13      402.14      404.86     42.84 o
   3   0  13      142.52      130.04     30.44 o
   5   0  13        5.37      -12.62     21.02 o
   7   0  13      789.01      922.27    175.01 o
 -12   1  13      546.06      549.59    193.80 o
 -11   1  13      358.75      328.53     71.32 o
 -10   1  13      937.41     1060.87     88.06 o
  -9   1  13      427.66      503.69     45.92 o
  -8   1  13      402.95      439.00     38.47 o
  -7   1  13     1782.13     1715.36     74.94 o
  -6   1  13     1057.31     1057.44     52.79 o
  -5   1  13     1382.84     1457.91     61.05 o
  -4   1  13       10.24       16.01     13.03 o
  -3   1  13     1554.57     1544.19     69.19 o
  -2   1  13     1325.71     1287.40     60.60 o
  -1   1  13      746.34      768.75     42.47 o
   0   1  13     1677.44     1691.97     69.29 o
   1   1  13      321.97      381.98     28.65 o
   2   1  13      139.75      131.68     15.39 o
   3   1  13      878.64      890.67     48.96 o
   4   1  13     1318.40     1251.50     63.54 o
   5   1  13      858.54      791.89     52.71 o
   6   1  13     1730.62     1941.20     91.73 o
   7   1  13      401.99      435.46     57.21 o
   8   1  13      140.24      284.86     96.95 o
 -12   2  13      241.97      333.73     61.57 o
 -11   2  13        8.95      -58.43     76.63 o
 -10   2  13        8.87        4.94     19.46 o
  -9   2  13      553.28      595.06     45.22 o
  -8   2  13      318.85      394.55     36.82 o
  -7   2  13      692.95      714.11     47.87 o
  -6   2  13     1688.20     1597.81     71.82 o
  -5   2  13      526.10      493.09     38.22 o
  -4   2  13     2774.80     2803.69     91.28 o
  -3   2  13      101.89      101.57     20.34 o
  -2   2  13      896.94      950.76     52.23 o
  -1   2  13     5697.09     5708.46    139.91 o
   0   2  13      423.03      409.18     28.88 o
   1   2  13      386.33      438.09     29.11 o
   2   2  13     1666.42     1715.27     62.14 o
   3   2  13       27.57       30.64     12.95 o
   4   2  13     1020.05      926.22     60.20 o
   5   2  13      147.35      137.45     22.51 o
   6   2  13      359.06      345.91     41.67 o
   7   2  13      551.36      559.25     55.89 o
 -12   3  13      593.07      543.71    120.15 o
 -11   3  13      840.88      904.02     75.09 o
 -10   3  13       27.88       25.90     20.29 o
  -9   3  13        7.15      -10.27     19.06 o
  -8   3  13      545.86      603.78     44.34 o
  -7   3  13     1049.04     1102.55     60.19 o
  -6   3  13     3845.01     3764.56    113.54 o
  -5   3  13     1712.17     1692.59     79.83 o
  -4   3  13      920.95      861.66     55.84 o
  -3   3  13       58.35       54.10     20.35 o
  -2   3  13      254.72      296.70     29.62 o
  -1   3  13     1928.64     1856.79     64.13 o
   0   3  13     1521.00     1500.95     56.03 o
   1   3  13      786.51      777.09     40.28 o
   2   3  13     1213.72     1244.84     55.49 o
   3   3  13      323.64      394.75     30.05 o
   4   3  13      622.84      660.61     44.18 o
   5   3  13     1368.29     1433.42     66.90 o
   6   3  13        5.99      -20.18     13.45 o
   7   3  13      356.74      288.86     47.46 o
 -12   4  13       30.09       25.90     28.07 o
 -11   4  13     2161.76     2306.72    120.41 o
 -10   4  13       55.40       25.44     20.96 o
  -9   4  13       27.52        2.68     14.66 o
  -8   4  13      519.66      548.03     43.09 o
  -7   4  13     1161.59     1206.21     62.83 o
  -6   4  13      393.89      341.30     35.31 o
  -5   4  13     1089.15     1094.56     64.17 o
  -4   4  13       19.42       21.12     16.79 o
  -3   4  13      507.14      478.69     40.48 o
  -2   4  13      312.67      371.57     35.19 o
  -1   4  13     1571.72     1629.21     69.06 o
   0   4  13      259.72      284.59     26.23 o
   1   4  13      282.31      262.96     25.35 o
   2   4  13       33.91       17.31     14.12 o
   3   4  13      853.72      845.38     46.00 o
   4   4  13      129.41       94.57     23.84 o
   5   4  13      291.78      264.81     31.40 o
   6   4  13       29.33       33.58     16.24 o
   7   4  13      293.10      308.48     55.87 o
 -11   5  13      329.31      250.26     54.27 o
 -10   5  13       24.66       -6.58     23.52 o
  -9   5  13      132.23      138.13     22.88 o
  -8   5  13      135.51      149.19     23.19 o
  -7   5  13      969.39     1018.73     59.15 o
  -6   5  13     2079.00     2100.54     92.14 o
  -5   5  13        9.88       -5.20     17.36 o
  -4   5  13      362.81      307.19     34.43 o
  -3   5  13      727.79      561.45     44.84 o
  -2   5  13      465.54      507.50     43.30 o
  -1   5  13      601.51      637.08     50.63 o
   0   5  13     1769.85     1780.54     70.78 o
   1   5  13      547.19      536.36     38.49 o
   2   5  13     2333.30     2410.85     85.19 o
   3   5  13     1447.36     1556.83     69.15 o
   4   5  13      762.88      766.91     51.79 o
   5   5  13        4.02        3.39     13.73 o
   6   5  13      149.53       77.88     30.07 o
   7   5  13       56.11       27.65     34.25 o
 -11   6  13       31.04       50.08     23.47 o
 -10   6  13      254.80      300.14     41.05 o
  -9   6  13       91.75       78.27     24.74 o
  -8   6  13        6.52      -16.50     15.56 o
  -7   6  13       31.28        2.31     17.43 o
  -6   6  13     2647.35     2651.10    105.88 o
  -5   6  13        4.98        1.51     17.62 o
  -4   6  13     1038.67     1045.17     64.07 o
  -3   6  13       52.14       50.27     17.18 o
  -2   6  13      494.89      457.43     47.56 o
  -1   6  13       10.85        8.38     16.81 o
   0   6  13      456.47      395.88     36.87 o
   1   6  13      243.16      291.84     31.60 o
   2   6  13      135.72       65.11     18.15 o
   3   6  13       61.40       39.81     16.35 o
   4   6  13     1238.84     1259.62     64.48 o
   5   6  13        0.08       -2.31     18.85 o
   6   6  13        5.79        7.96     19.69 o
   7   6  13      508.47      641.62     83.38 o
 -11   7  13      368.06      295.82     64.58 o
 -10   7  13       34.99       88.79     30.75 o
  -9   7  13       35.49       -4.95     26.13 o
  -8   7  13     1087.27     1088.01     76.91 o
  -7   7  13     1189.34     1195.74     78.14 o
  -6   7  13      831.50      784.13     61.82 o
  -5   7  13     1495.46     1409.17     82.46 o
  -4   7  13      201.56      158.11     34.78 o
  -3   7  13      289.55      280.27     43.36 o
  -2   7  13     3270.84     3339.69    151.60 o
  -1   7  13     2286.75     2492.92    116.79 o
   0   7  13      483.65      499.21     50.56 o
   1   7  13     1573.90     1651.86     86.60 o
   2   7  13       48.19       28.80     17.70 o
   3   7  13      557.15      522.93     43.25 o
   4   7  13      505.90      513.48     41.92 o
   5   7  13      486.89      493.65     45.60 o
   6   7  13        3.10        3.70     19.62 o
 -10   8  13      278.64      349.63     58.82 o
  -9   8  13        4.58      -13.76     16.79 o
  -8   8  13       35.68       -7.73     20.34 o
  -7   8  13      817.21      738.34     72.12 o
  -6   8  13       16.52        6.69     14.88 o
  -5   8  13      296.76      225.65     59.64 o
  -4   8  13      128.74       98.86     26.88 o
  -3   8  13        5.94       10.90     25.21 o
  -2   8  13       26.22       43.37     23.74 o
  -1   8  13       38.98       29.72     16.81 o
   0   8  13      790.69      893.34     78.16 o
   1   8  13       35.36       25.78     19.69 o
   2   8  13      123.89       44.54     20.45 o
   3   8  13       39.99       61.35     21.40 o
   4   8  13       40.44       55.82     23.74 o
   5   8  13        7.91       -3.96     17.80 o
   6   8  13      238.36      134.14     49.29 o
 -10   9  13     1035.51     1012.32    210.72 o
  -9   9  13      469.56      549.43     58.30 o
  -8   9  13     1065.94     1175.05     81.66 o
  -7   9  13       10.73       21.69     27.63 o
  -6   9  13      817.59      769.58     75.91 o
  -5   9  13      947.08     1213.88    109.99 o
  -4   9  13      992.64      828.19     75.13 o
  -3   9  13     1752.64     1620.91    129.92 o
  -2   9  13     2861.67     2919.22    146.92 o
  -1   9  13      143.24      141.55     30.57 o
   0   9  13     1095.73     1150.28     81.04 o
   1   9  13      245.35      260.16     33.96 o
   2   9  13      212.56      239.84     35.75 o
   3   9  13      703.19      755.54     60.96 o
   4   9  13     1089.22     1197.08     70.64 o
   5   9  13        9.39      -46.85     31.24 o
  -9  10  13       13.98       83.00     28.37 o
  -8  10  13       25.74        0.55     28.60 o
  -7  10  13      630.43      776.82     77.47 o
  -6  10  13       21.45       15.84     25.80 o
  -5  10  13        0.41        0.75     18.92 o
  -4  10  13      242.40      233.67     42.02 o
  -3  10  13        0.48        7.79     25.91 o
  -2  10  13       10.84       18.09     26.60 o
  -1  10  13       88.59       87.72     30.41 o
   0  10  13       67.69       20.85     19.02 o
   1  10  13        3.42      -11.33     20.69 o
   2  10  13      175.94      233.75     34.50 o
   3  10  13        9.05        1.71     22.32 o
   4  10  13      525.59      527.71     47.62 o
   5  10  13        5.53      -76.22     50.81 o
  -9  11  13      676.12      838.46    165.65 o
  -8  11  13      913.49      829.64     82.75 o
  -7  11  13      539.28      639.34     73.12 o
  -6  11  13        0.79       -5.51     22.76 o
  -5  11  13      406.84      501.21     61.66 o
  -4  11  13       35.77       49.15     30.52 o
  -3  11  13     1879.62     1961.21    124.64 o
  -2  11  13     1134.56     1187.04     96.15 o
  -1  11  13     1819.51     1740.80    117.27 o
   0  11  13      718.12      784.73     88.38 o
   1  11  13      204.47      215.07     65.65 o
   2  11  13      819.51      837.80     66.21 o
   3  11  13      533.11      376.12     43.50 o
   4  11  13       86.75       61.42     25.34 o
  -7  12  13      204.17      109.75     79.50 o
  -6  12  13       73.68       23.84     20.03 o
  -5  12  13       12.99      -14.67     23.90 o
  -4  12  13       29.78       18.68     30.23 o
  -3  12  13       29.08       25.08     26.97 o
  -2  12  13      322.04      308.96     48.77 o
  -1  12  13       71.03       25.88     25.50 o
   0  12  13      262.62      182.94     50.02 o
   1  12  13       34.81      -13.63     26.77 o
   2  12  13      260.19      266.03     54.58 o
   3  12  13       54.87       49.63     31.08 o
  -5  13  13        0.30       10.14     35.25 o
  -4  13  13      409.84      516.54     73.13 o
  -3  13  13      599.58      739.67     93.28 o
  -2  13  13     1326.20     1670.00    120.88 o
  -1  13  13      105.00       54.24     26.17 o
   0  13  13      173.81      215.10     46.30 o
   1  13  13        1.75       15.41     36.09 o
   2  13  13      372.56      246.38     63.89 o
 -10   0  14       60.09       87.46     65.82 o
  -8   0  14       12.80        2.75     25.38 o
  -6   0  14      246.23      204.25     31.36 o
  -4   0  14     1315.35     1240.81     82.04 o
  -2   0  14     1321.79     1203.85     83.16 o
   0   0  14      599.77      692.61     71.21 o
   2   0  14     2785.27     2877.79    121.70 o
   4   0  14       11.60       -8.48     25.11 o
   6   0  14       76.18       97.07     44.39 o
 -11   1  14     2096.81     2265.93    160.77 o
 -10   1  14      648.22      623.10     71.27 o
  -9   1  14      271.23      218.30     29.17 o
  -8   1  14     1169.85     1227.36     72.80 o
  -7   1  14      522.20      437.47     38.55 o
  -6   1  14     4680.04     4674.96    130.91 o
  -5   1  14      125.24      132.48     20.40 o
  -4   1  14      472.97      475.96     35.88 o
  -3   1  14      778.58      770.34     52.52 o
  -2   1  14     1087.49     1111.22     59.16 o
  -1   1  14     2992.61     2879.65     98.10 o
   0   1  14     1748.14     1823.44     82.72 o
   1   1  14      531.13      563.02     40.84 o
   2   1  14     1177.03     1222.26     55.51 o
   3   1  14     1216.31     1284.21     71.50 o
   4   1  14     1446.14     1463.11     79.31 o
   5   1  14     1313.76     1378.37     86.40 o
   6   1  14      688.36      664.38     66.10 o
 -11   2  14      576.70      689.15     89.29 o
 -10   2  14        8.81       -7.27     19.45 o
  -9   2  14        6.48       -2.67     22.19 o
  -8   2  14       13.38       11.91     14.00 o
  -7   2  14      463.15      465.89     40.09 o
  -6   2  14       11.70       -2.61     14.29 o
  -5   2  14      246.08      249.10     28.19 o
  -4   2  14      557.56      592.74     46.63 o
  -3   2  14      392.82      441.04     41.07 o
  -2   2  14      643.85      668.01     46.01 o
  -1   2  14     2265.97     2282.75     86.50 o
   0   2  14      162.10      169.76     20.49 o
   1   2  14      207.76      220.21     23.68 o
   2   2  14        0.44      -15.66     11.80 o
   3   2  14      245.66      241.71     26.95 o
   4   2  14        0.03       -4.85     14.39 o
   5   2  14      266.89      273.13     35.45 o
   6   2  14      223.52      237.34     37.81 o
 -11   3  14       38.28      -28.27     34.48 o
 -10   3  14      211.91      235.85     38.51 o
  -9   3  14       27.98        8.66     19.76 o
  -8   3  14      122.87       83.70     21.21 o
  -7   3  14     5285.09     5504.23    147.56 o
  -6   3  14      372.44      315.70     33.44 o
  -5   3  14     1299.48     1202.78     69.35 o
  -4   3  14       17.26       46.15     14.29 o
  -3   3  14       13.79       21.93     13.44 o
  -2   3  14     1117.72     1144.35     66.75 o
  -1   3  14     1833.89     2016.77     75.03 o
   0   3  14      284.69      291.53     26.44 o
   1   3  14     1095.76     1187.30     56.09 o
   2   3  14      624.37      637.90     44.24 o
   3   3  14      886.80      821.94     49.43 o
   4   3  14      148.88      140.28     24.97 o
   5   3  14       13.09       28.62     20.35 o
   6   3  14      253.22      307.08     36.98 o
 -11   4  14       22.18       27.00     66.93 o
 -10   4  14       42.79       23.69     19.10 o
  -9   4  14       35.82        5.93     20.35 o
  -8   4  14        0.57       15.85     13.75 o
  -7   4  14       17.92       17.46     20.78 o
  -6   4  14     1676.89     1616.12     76.28 o
  -5   4  14      124.13      136.00     27.30 o
  -4   4  14       43.68       76.16     19.75 o
  -3   4  14       38.38       26.60     15.02 o
  -2   4  14       93.33      109.80     21.43 o
  -1   4  14      362.03      367.60     38.90 o
   0   4  14      443.02      459.48     36.28 o
   1   4  14       65.43       53.51     15.60 o
   2   4  14      132.35      107.63     19.82 o
   3   4  14        0.04      -18.69     12.46 o
   4   4  14      193.66      115.76     24.75 o
   5   4  14      114.20      121.64     25.90 o
   6   4  14      237.53      201.89     52.23 o
 -11   5  14       97.28       46.03     53.13 o
 -10   5  14      200.53      213.60     56.76 o
  -9   5  14        5.69       14.19     15.35 o
  -8   5  14      253.76      271.08     31.65 o
  -7   5  14      585.64      602.79     46.89 o
  -6   5  14      387.18      402.52     41.50 o
  -5   5  14      612.58      665.19     52.94 o
  -4   5  14        2.87       21.11     15.23 o
  -3   5  14      150.77      143.32     26.38 o
  -2   5  14      340.40      450.09     47.97 o
  -1   5  14      603.51      558.24     53.31 o
   0   5  14      160.68      119.65     26.66 o
   1   5  14     1005.10     1038.62     61.92 o
   2   5  14      411.82      403.44     37.82 o
   3   5  14      167.45      164.65     25.92 o
   4   5  14      105.14      119.68     27.41 o
   5   5  14        9.17       21.38     18.74 o
   6   5  14      104.19       67.28     60.48 o
 -10   6  14      223.19      239.52     50.88 o
  -9   6  14       13.06       14.97     17.24 o
  -8   6  14       83.20       72.22     18.23 o
  -7   6  14      293.99      309.39     38.57 o
  -6   6  14      176.59      138.33     19.77 o
  -5   6  14     2101.00     2142.30     97.06 o
  -4   6  14      218.22      172.06     39.55 o
  -3   6  14        7.23       -7.46     24.95 o
  -2   6  14        0.06       19.41     17.15 o
  -1   6  14       43.79       67.08     24.77 o
   0   6  14      303.86      335.01     35.25 o
   1   6  14       68.70       20.00     16.51 o
   2   6  14       50.17       24.65     16.12 o
   3   6  14       33.73       -3.02     19.34 o
   4   6  14      147.72       74.52     20.71 o
   5   6  14      419.05      436.35     66.91 o
 -10   7  14      153.24      113.73     36.60 o
  -9   7  14       10.34        4.05     19.34 o
  -8   7  14      498.07      536.98     58.91 o
  -7   7  14       80.06      120.10     25.54 o
  -6   7  14     1495.45     1640.73    109.51 o
  -5   7  14      164.01      207.62     40.77 o
  -4   7  14     1037.84     1002.47     75.14 o
  -3   7  14      562.65      628.60     59.93 o
  -2   7  14      573.08      536.12     62.43 o
  -1   7  14       30.02       26.52     16.64 o
   0   7  14     1899.84     2095.58    100.39 o
   1   7  14      767.71      810.11     62.46 o
   2   7  14      591.81      539.30     51.35 o
   3   7  14      466.35      519.47     44.42 o
   4   7  14      396.03      422.99     46.49 o
   5   7  14       46.91       68.55     29.29 o
  -9   8  14      171.01      158.85     34.39 o
  -8   8  14      102.06      125.88     30.45 o
  -7   8  14       83.95      102.62     30.82 o
  -6   8  14      122.66       34.72     21.56 o
  -5   8  14       40.94       30.39     19.82 o
  -4   8  14       61.78       60.28     26.02 o
  -3   8  14       11.32       19.07     19.38 o
  -2   8  14       28.97       18.27     27.49 o
  -1   8  14      179.33      168.03     31.29 o
   0   8  14       57.33       41.54     16.89 o
   1   8  14       51.52       53.75     20.04 o
   2   8  14       74.04       94.54     30.85 o
   3   8  14       23.69       39.96     23.29 o
   4   8  14        2.62       63.14     28.02 o
   5   8  14       15.66       33.70     29.23 o
  -9   9  14      629.32      723.67    153.74 o
  -8   9  14      509.04      459.09     59.34 o
  -7   9  14      648.66      524.75     67.66 o
  -6   9  14      283.52      202.18     39.24 o
  -5   9  14     2587.73     2774.41    231.61 o
  -4   9  14        2.93      -13.44     24.02 o
  -3   9  14     1979.29     1862.06    120.22 o
  -2   9  14     2851.42     2872.28    150.28 o
  -1   9  14     2076.04     2140.62    128.77 o
   0   9  14      564.49      535.13     50.07 o
   1   9  14      783.99      895.37     67.45 o
   2   9  14        2.21       -5.11     19.50 o
   3   9  14      555.65      624.92     52.22 o
   4   9  14      836.40      822.58     71.76 o
  -8  10  14      478.61      674.91    144.21 o
  -7  10  14       10.39        1.45     23.01 o
  -6  10  14       43.57       29.78     32.43 o
  -5  10  14       47.00      -31.50     31.80 o
  -4  10  14      463.54      499.14     66.20 o
  -3  10  14      222.62      246.79     45.21 o
  -2  10  14       35.49      -17.21     25.87 o
  -1  10  14       42.21       59.16     56.14 o
   0  10  14      107.24       25.56     40.10 o
   1  10  14       62.17       52.90     19.17 o
   2  10  14       77.21       98.25     24.46 o
   3  10  14      404.59      371.97     47.22 o
  -6  11  14      528.42      534.95     94.25 o
  -5  11  14      122.43       69.06     26.00 o
  -4  11  14     2137.72     2438.65    142.94 o
  -3  11  14      798.25      829.16     83.40 o
  -2  11  14     1438.99     1701.14    136.24 o
  -1  11  14      371.30      232.10     49.31 o
   0  11  14      901.27      933.56     88.38 o
   1  11  14       38.85       33.57     24.02 o
   2  11  14       59.12       36.12     27.98 o
  -3  12  14      200.12      220.10     46.14 o
  -2  12  14        1.10      -18.66     27.68 o
  -1  12  14      421.02      415.64     83.62 o
   0  12  14       27.25       28.80     32.92 o
   1  12  14        5.12      -31.23     29.93 o
  -9   0  15       60.97       74.85     39.64 o
  -7   0  15      588.35      500.93     68.22 o
  -5   0  15      256.81      305.70     55.18 o
  -3   0  15      976.96      963.53     89.36 o
  -1   0  15     4086.16     4259.35    200.91 o
   1   0  15       41.86       14.73     32.67 o
   3   0  15     1519.31     1360.08    118.36 o
   5   0  15      265.72      209.81     58.39 o
 -10   1  15      984.44     1011.39    126.43 o
  -9   1  15      656.41      653.49     55.13 o
  -8   1  15       57.17       43.24     16.50 o
  -7   1  15     1732.87     1879.37     92.81 o
  -6   1  15      355.07      418.00     38.27 o
  -5   1  15     1547.57     1599.89     76.89 o
  -4   1  15     2410.20     2496.05     95.56 o
  -3   1  15      571.05      591.17     45.51 o
  -2   1  15     2149.83     2105.67     86.08 o
  -1   1  15     1450.48     1560.36     74.24 o
   0   1  15      558.49      653.90     43.94 o
   1   1  15     2167.36     2272.43     84.87 o
   2   1  15      785.48      713.81     57.74 o
   3   1  15     1098.78     1146.47     76.48 o
   4   1  15     1047.30     1038.05     74.24 o
   5   1  15      856.85      863.36    101.62 o
 -10   2  15      593.69      336.16     99.36 o
  -9   2  15       55.57       63.52     20.63 o
  -8   2  15      536.78      542.85     49.75 o
  -7   2  15       40.50       19.43     14.46 o
  -6   2  15      621.63      687.79     49.76 o
  -5   2  15       82.35       49.91     17.41 o
  -4   2  15        0.04       12.23     15.72 o
  -3   2  15       26.39       27.07     15.78 o
  -2   2  15        0.79        9.89     16.58 o
  -1   2  15      280.75      368.21     35.66 o
   0   2  15     1313.80     1278.50     66.39 o
   1   2  15       92.92       89.92     23.43 o
   2   2  15     1567.08     1637.01     75.19 o
   3   2  15      134.58      140.18     25.11 o
   4   2  15      143.35       91.31     20.75 o
   5   2  15       76.20       21.22     22.37 o
 -10   3  15       37.00      -29.23     36.79 o
  -9   3  15      120.69      105.95     22.35 o
  -8   3  15     2873.21     2995.39    110.48 o
  -7   3  15       44.23       42.07     15.50 o
  -6   3  15     1624.61     1654.15     79.22 o
  -5   3  15      299.28      284.10     33.39 o
  -4   3  15        7.38       15.87     18.75 o
  -3   3  15      267.47      296.13     34.18 o
  -2   3  15      504.84      532.07     47.55 o
  -1   3  15      270.73      261.90     44.79 o
   0   3  15     1645.02     1711.81     85.33 o
   1   3  15      458.94      456.34     41.77 o
   2   3  15      501.25      518.15     41.45 o
   3   3  15       11.55        7.93     19.01 o
   4   3  15      151.12      131.03     22.18 o
   5   3  15      298.94      355.45     75.26 o
 -10   4  15      190.62      294.83     70.24 o
  -9   4  15      374.58      398.18     62.77 o
  -8   4  15       10.95       -1.35     15.79 o
  -7   4  15        0.51        3.39     16.96 o
  -6   4  15       67.68       67.12     23.27 o
  -5   4  15     1025.96      998.22     66.55 o
  -4   4  15      202.88      186.99     29.97 o
  -3   4  15      581.54      595.38     60.80 o
  -2   4  15      290.58      207.59     46.40 o
  -1   4  15        0.11       23.32     20.76 o
   0   4  15        0.46        2.17     19.16 o
   1   4  15       92.91      116.05     22.59 o
   2   4  15      173.46      248.90     35.19 o
   3   4  15        8.76       54.88     21.33 o
   4   4  15       48.31        6.18     32.10 o
   5   4  15      660.97      865.42    100.97 o
  -9   5  15        2.27       69.15     44.01 o
  -8   5  15       46.53       50.84     21.84 o
  -7   5  15     1309.58     1222.05     69.98 o
  -6   5  15     1696.80     1725.90     89.26 o
  -5   5  15        9.18       15.33     14.18 o
  -4   5  15      143.69       91.37     29.80 o
  -3   5  15       14.62       23.07     18.19 o
  -2   5  15        8.09        1.78     23.30 o
  -1   5  15      604.62      592.24     54.53 o
   0   5  15     1727.08     1907.04     88.38 o
   1   5  15       24.99       32.57     24.32 o
   2   5  15       10.97      -22.35     19.73 o
   3   5  15       47.49       47.79     22.63 o
   4   5  15       43.63       -5.37     31.44 o
  -9   6  15      272.84      239.49     49.37 o
  -8   6  15        1.76      -35.07     33.90 o
  -7   6  15      217.53      182.55     34.02 o
  -6   6  15      475.02      479.00     54.88 o
  -5   6  15      386.63      300.42     42.92 o
  -4   6  15      129.51      102.89     26.51 o
  -3   6  15      141.45      138.75     28.98 o
  -2   6  15      262.34      225.03     32.81 o
  -1   6  15       60.56       63.78     21.35 o
   0   6  15       56.45       50.65     18.88 o
   1   6  15       62.96       57.38     18.50 o
   2   6  15       78.50       64.00     27.58 o
   3   6  15      103.79       97.63     26.10 o
   4   6  15       20.34      -10.10     26.41 o
  -9   7  15      207.93      202.49     43.90 o
  -8   7  15      103.15      118.74     51.04 o
  -7   7  15     1404.21     1455.95    106.58 o
  -6   7  15       84.16       92.63     35.45 o
  -5   7  15     1596.72     1631.30    129.91 o
  -4   7  15      350.21      411.84     56.47 o
  -3   7  15      236.64      214.44     41.20 o
  -2   7  15      478.37      656.86     71.77 o
  -1   7  15     2005.04     1942.62    108.73 o
   0   7  15      128.82       55.79     37.90 o
   1   7  15     1001.45      979.73     70.73 o
   2   7  15      153.09       64.17     30.67 o
   3   7  15      247.09      236.06     61.87 o
  -8   8  15       10.30       13.74     37.94 o
  -7   8  15        7.79        5.37     41.70 o
  -6   8  15      712.18      621.67     70.81 o
  -5   8  15       13.82       23.15     34.03 o
  -4   8  15       10.17       17.01     21.64 o
  -3   8  15       11.64      -17.05     23.30 o
  -2   8  15       11.15      -14.11     25.82 o
  -1   8  15       22.01       45.16     26.57 o
   0   8  15        5.55       32.50     21.31 o
   1   8  15       41.65        2.27     19.94 o
   2   8  15        1.42      -25.58     31.43 o
   3   8  15      136.27      183.52     39.97 o
  -7   9  15      234.05      254.44     98.62 o
  -6   9  15     1212.62     1172.80    138.66 o
  -5   9  15       44.78        1.37     23.79 o
  -4   9  15     1781.75     1939.29    125.91 o
  -3   9  15      866.73     1036.67     90.50 o
  -2   9  15     1248.73     1303.70    110.96 o
  -1   9  15      285.81      165.24     52.52 o
   0   9  15     1751.68     2019.67    106.03 o
   1   9  15      736.03      786.42     70.81 o
   2   9  15      420.13      445.24     59.45 o
  -5  10  15      167.01       62.82     56.06 o
  -4  10  15       74.42       52.87     39.07 o
  -3  10  15       40.04      102.08     25.05 o
  -2  10  15        8.19       -4.70     23.94 o
  -1  10  15      107.70        8.62     23.44 o
   0  10  15        1.22      -10.67     43.09 o
   1  10  15        0.02       18.86     26.29 o
   0  11  15       37.22       34.97     29.07 o
  -8   0  16       22.59       62.94     29.80 o
  -6   0  16      856.50      826.98     87.18 o
  -4   0  16        2.49        6.53     39.99 o
  -2   0  16      146.44      130.77     28.13 o
   0   0  16      760.87      862.47     74.15 o
   2   0  16      882.54      887.01    110.56 o
  -9   1  16       20.15       25.69     34.40 o
  -8   1  16      166.23      154.41     33.37 o
  -7   1  16      105.42       65.85     29.08 o
  -6   1  16      974.33     1032.43     70.14 o
  -5   1  16     3077.13     3254.92    125.97 o
  -4   1  16      635.37      697.03     50.97 o
  -3   1  16      664.90      709.86     51.97 o
  -2   1  16     1015.79     1184.78     67.73 o
  -1   1  16      284.35      338.42     38.98 o
   0   1  16      713.12      689.73     50.91 o
   1   1  16      489.65      434.38     40.00 o
   2   1  16     1323.60     1467.40     86.16 o
   3   1  16      905.20      935.74     74.45 o
  -9   2  16       99.66       51.33     32.08 o
  -8   2  16       30.23       -8.37     24.21 o
  -7   2  16        1.67        4.50     16.22 o
  -6   2  16      222.35      177.94     29.11 o
  -5   2  16     1155.16     1205.02     69.10 o
  -4   2  16      162.76      147.15     23.62 o
  -3   2  16      263.86      238.18     35.29 o
  -2   2  16      112.53      106.27     24.20 o
  -1   2  16      155.95      149.72     32.65 o
   0   2  16      447.05      435.35     47.73 o
   1   2  16       23.53       68.72     41.60 o
   2   2  16      833.12      883.40     67.59 o
   3   2  16      311.09      222.88     47.73 o
  -9   3  16      804.21      748.57    110.16 o
  -8   3  16      386.59      341.64     46.22 o
  -7   3  16      412.44      418.40     47.53 o
  -6   3  16      980.99      946.72     64.53 o
  -5   3  16      217.52      233.94     32.24 o
  -4   3  16      531.05      535.37     49.89 o
  -3   3  16       95.74       83.88     20.74 o
  -2   3  16      481.28      566.28     57.20 o
  -1   3  16     1549.52     1516.70     93.40 o
   0   3  16      310.91      323.06     42.64 o
   1   3  16      146.71      133.48     71.43 o
   2   3  16       23.25       12.64     21.08 o
   3   3  16      329.40      384.74     54.37 o
  -8   4  16      692.47      680.63     68.16 o
  -7   4  16       18.24        0.52     14.19 o
  -6   4  16      643.10      669.96     52.55 o
  -5   4  16      168.70      190.27     34.04 o
  -4   4  16      260.37      242.94     36.41 o
  -3   4  16       35.74       37.09     20.51 o
  -2   4  16     1060.21     1154.46     82.62 o
  -1   4  16       29.91       49.42     19.30 o
   0   4  16       17.63       50.21     21.09 o
   1   4  16      419.56      427.84     51.30 o
   2   4  16        8.51       33.22     40.22 o
   3   4  16       31.05     -134.02     89.35 o
  -8   5  16      571.98      573.10     73.46 o
  -7   5  16     1251.54     1267.41     78.67 o
  -6   5  16      410.90      415.82     47.64 o
  -5   5  16      614.17      664.14     65.63 o
  -4   5  16      119.25      139.36     35.50 o
  -3   5  16        9.20       -4.34     22.74 o
  -2   5  16      413.66      417.45     49.87 o
  -1   5  16      751.07      776.53     69.55 o
   0   5  16      364.56      435.44     70.79 o
   1   5  16      373.57      417.33     50.61 o
   2   5  16      104.26       97.47     36.63 o
  -8   6  16       50.91       80.78     50.39 o
  -7   6  16        0.95        9.02     21.61 o
  -6   6  16      435.92      439.09     52.17 o
  -5   6  16       17.85       55.61     22.76 o
  -4   6  16       13.18       17.00     19.44 o
  -3   6  16      601.52      558.95     58.30 o
  -2   6  16      203.70      194.80     69.00 o
  -1   6  16      311.56      444.84     52.32 o
   0   6  16      130.28       84.29     42.68 o
   1   6  16        0.24       20.74     28.41 o
   2   6  16       44.28      153.72     59.09 o
  -7   7  16       72.24       -3.73     52.98 o
  -6   7  16     1167.72     1228.86    209.18 o
  -5   7  16       19.26       29.52     34.33 o
  -4   7  16      539.41      680.57     83.00 o
  -3   7  16        5.21        8.98     27.27 o
  -2   7  16      448.31      435.13     57.35 o
  -1   7  16      351.23      404.09     50.94 o
   0   7  16     2228.95     2277.60    137.48 o
   1   7  16      309.75      304.12     46.23 o
  -6   8  16       45.58       29.06     48.74 o
  -5   8  16      331.11      355.85    106.46 o
  -4   8  16        5.37      -10.82     25.11 o
  -3   8  16        1.90      -27.36     31.29 o
  -2   8  16       24.75       76.46     35.88 o
  -1   8  16       70.65        1.78     29.05 o
   0   8  16       39.35       72.34     32.18 o
  -1   9  16      823.47      981.27    128.69 o
  -7   0  17      502.39      563.13    171.97 o
  -5   0  17     1570.88     1934.18    141.92 o
  -3   0  17       47.72       56.19     49.71 o
  -1   0  17       55.70       70.87     41.40 o
   1   0  17       48.28      119.61     45.24 o
  -7   1  17      207.36      265.22     45.04 o
  -6   1  17      827.09      863.58     80.12 o
  -5   1  17      463.60      533.86     52.65 o
  -4   1  17     1477.76     1642.46     91.83 o
  -3   1  17      293.01      305.70     39.44 o
  -2   1  17      296.91      211.91     34.97 o
  -1   1  17      364.15      454.55     46.88 o
   0   1  17       83.14       94.91     30.95 o
   1   1  17      375.27      356.16     59.96 o
  -7   2  17      343.03      263.83     55.88 o
  -6   2  17      395.62      421.32     56.46 o
  -5   2  17      204.02      351.53     46.15 o
  -4   2  17       55.19       31.34     22.16 o
  -3   2  17      128.00       31.56     19.21 o
  -2   2  17      544.48      589.96     57.82 o
  -1   2  17      119.58      105.28     35.80 o
   0   2  17      298.26      158.08     71.03 o
   1   2  17      652.56      786.12    112.52 o
  -7   3  17      319.63      271.28     64.92 o
  -6   3  17      288.35      228.35     43.60 o
  -5   3  17     1853.05     1949.28    101.81 o
  -4   3  17       22.53        9.16     16.37 o
  -3   3  17      580.84      688.38     65.81 o
  -2   3  17      139.65      147.12     32.72 o
  -1   3  17       47.97       40.26     42.49 o
   0   3  17      599.60      684.13     86.86 o
   1   3  17      724.11      668.47    168.94 o
  -6   4  17        6.36       40.16     28.88 o
  -5   4  17      121.10      130.85     29.92 o
  -4   4  17       67.98       39.32     24.73 o
  -3   4  17     1636.02     1783.55    118.69 o
  -2   4  17       86.31       85.54     37.98 o
  -1   4  17      133.53      196.31     40.88 o
   0   4  17        8.02        9.39     33.56 o
  -6   5  17      406.85      462.03     83.64 o
  -5   5  17       83.15       44.20     67.64 o
  -4   5  17      523.63      577.83     79.69 o
  -3   5  17       14.98        7.05     30.96 o
  -2   5  17       89.33       79.10     27.04 o
  -1   5  17     1140.75     1222.24     99.07 o
   0   5  17     1135.17     1351.17    152.10 o
  -4   6  17      157.36      197.10     58.63 o
  -3   6  17      130.16      131.63     49.27 o
  -2   6  17     1205.45     1377.96    106.26 o
  -1   6  17      270.63      326.92     78.89 o
 
